# Supplementary material for: Gene Expression Dynamics in Rice Peduncles at the Heading Stage
Source: Front Genet. 2020 Dec 3;11:584678. doi: 10.3389/fgene.2020.584678 (PMC7744745; doi:10.3389/fgene.2020.584678)
Supplement: Supplementary Table 1 — Summary statistics of RNA sequencing. [file Table_1.XLSX]

## Sheet: Supplementary Table S1
Supplementary Table 1. Summary statistics of RNA sequencing
S. No.	Sample Name	Total Reads	QC passed Reads (%) (Q-value > 30)	Percent Reads Aligned	Total Aligned Reads
1	SWEP1	70174443	0.8938	97.4721	61136936
2	SWEP2	51050884	0.881	94.5982	42544798
3	SWEP3	51926833	0.9126	94.7494	44901781
4	SWNP1	45073472	0.9344	94.3377	39733133
5	SWNP2	41060271	0.9298	94.2107	35969212
6	SWNP3	52014228	0.9357	94.465	45976864
7	PKEP1	79807489	0.8426	96.2853	64746847
8	PKEP2	49074452	0.8195	95.199	38287579
9	PKEP3	39104875	0.9327	93.8522	34230221
10	PKNP1	72680204	0.8891	97.1998	62809466
11	PKNP2	54589719	0.9099	94.4697	46923661
12	PKNP3	83495636	0.8854	98.0459	72482183
