# Supplementary material for: Gene Expression Dynamics in Rice Peduncles at the Heading Stage
Source: Front Genet. 2020 Dec 3;11:584678. doi: 10.3389/fgene.2020.584678 (PMC7744745; doi:10.3389/fgene.2020.584678)
Supplement: Supplementary Table 2A — List of genes exhibiting higher expression in non-elongating peduncles (NP) compared to elongating peduncles (EP) in both Swarna and Pokkali. [file Table_2.XLSX]

## Sheet: Supplementary Table 2a 
Supplementary Table 2a. List of genes exhibiting higher expression in non-elongating peduncles (NP) compared to elongating peduncles (EP) in both Swarna and Pokkali
S. No.	Gene	PKEP	PKNP	FC-PK	P-value	SWEP	SWNP	FC-SW	P-value
1	LOC_Os01g01920	5.46549	11.8126	1.1119	0.000406388	3.17245	22.2006	2.80693	0.000406388
2	LOC_Os01g03690	1.80569	7.37606	2.0303	0.000406388	3.66576	15.2778	2.05925	0.000406388
3	LOC_Os01g03820	9.09907	28.0429	1.62384	0.00786472	9.13888	19.2601	1.07553	0.00786472
4	LOC_Os01g04010	17.3428	34.9661	1.01162	0.000406388	19.8785	63.548	1.67664	0.000406388
5	LOC_Os01g04280	2.88306	19.2081	2.73604	0.000406388	1.35922	22.9982	4.08067	0.000406388
6	LOC_Os01g04590	7.46905	42.917	2.52255	0.000406388	10.4318	39.4183	1.91788	0.000406388
7	LOC_Os01g05150	0.208353	2.64116	3.66407	0.00336278	0.527311	4.5659	3.11417	0.00336278
8	LOC_Os01g06310	1.55314	48.6482	4.96913	0.000406388	0.475552	9.36461	4.29954	0.000406388
9	LOC_Os01g06460	47.7962	99.5088	1.05793	0.000406388	34.9918	221.54	2.66248	0.000406388
10	LOC_Os01g06640	0.691364	12.8901	4.22067	0.0062831	1.49593	7.47697	2.32141	0.0062831
11	LOC_Os01g07120	12.6446	30.2593	1.25886	0.000406388	17.6445	90.8344	2.36402	0.000406388
12	LOC_Os01g07250	12.1637	39.7161	1.70714	0.000406388	1.98172	11.424	2.52724	0.000406388
13	LOC_Os01g07300	0.641135	6.43575	3.32741	0.000406388	4.51903	32.3398	2.83923	0.000406388
14	LOC_Os01g07540	5.67858	33.3068	2.55221	0.000406388	4.30158	33.1004	2.94391	0.000406388
15	LOC_Os01g07590	3.58566	127.088	5.14745	0.000406388	4.48958	114.998	4.67888	0.000406388
16	LOC_Os01g08100	0.198266	4.19433	4.40293	0.0286253	0.174869	0.972805	2.47588	0.0286253
17	LOC_Os01g08110	1.5064	10.8053	2.84256	0.000406388	0.636508	12.6576	4.31368	0.000406388
18	LOC_Os01g09220	4.88388	33.0475	2.75844	0.000406388	16.767	76.7343	2.19425	0.000406388
19	LOC_Os01g09230	1.73854	4.36615	1.32849	0.000406388	0.895501	4.38571	2.29204	0.000406388
20	LOC_Os01g09570	45.3394	117.301	1.37138	0.000406388	28.5418	232.944	3.02883	0.000406388
21	LOC_Os01g09830	1.71027	27.2002	3.99132	0.000406388	2.06339	99.6783	5.59419	0.000406388
22	LOC_Os01g10400	9.81617	8096.01	9.68784	0.000406388	13.2437	11368.5	9.74552	0.000406388
23	LOC_Os01g10440	0.0501346	1.25122	4.64139	0.000406388	0.119401	2.83022	4.56703	0.000406388
24	LOC_Os01g11650	0.996994	14.6307	3.87527	0.000406388	0.659356	16.7229	4.66462	0.000406388
25	LOC_Os01g11910	0.247479	3.69152	3.89884	0.000406388	0.726992	10.8491	3.89949	0.000406388
26	LOC_Os01g12200	9.51012	28.7407	1.59556	0.000406388	7.57211	49.0172	2.69452	0.000406388
27	LOC_Os01g12710	19.1393	126.893	2.729	0.000406388	13.3029	266.823	4.32607	0.000406388
28	LOC_Os01g12720	19.6306	76.5165	1.96267	0.000406388	9.87102	75.4006	2.9333	0.000406388
29	LOC_Os01g13130	8.50658	51.565	2.59974	0.000406388	11.1063	80.2099	2.8524	0.000406388
30	LOC_Os01g13480	0.0781072	2.24093	4.8425	0.000761939	0.124665	2.2361	4.16486	0.000761939
31	LOC_Os01g13540	7.60726	28.9898	1.9301	0.000406388	7.19684	51.2658	2.83256	0.000406388
32	LOC_Os01g13690	22.4173	79.5846	1.82788	0.000406388	7.45779	44.3	2.57049	0.000406388
33	LOC_Os01g14440	0.666463	16.873	4.66205	0.000406388	4.55877	161.845	5.14982	0.000406388
34	LOC_Os01g15000	4.79021	24.7034	2.36655	0.000406388	3.43707	84.3635	4.61737	0.000406388
35	LOC_Os01g15470	15.2948	31.565	1.04528	0.000406388	15.5678	41.3045	1.40773	0.000406388
36	LOC_Os01g17240	6.56084	29.245	2.15624	0.000406388	7.25949	34.1651	2.23458	0.000406388
37	LOC_Os01g19170	1.98699	4.98142	1.32597	0.000406388	3.25225	39.1247	3.58857	0.000406388
38	LOC_Os01g19940	3.75102	43.1676	3.52459	0.000406388	7.07497	85.7455	3.59927	0.000406388
39	LOC_Os01g20830	1.48154	7.53039	2.34563	0.000406388	1.19017	14.187	3.57533	0.000406388
40	LOC_Os01g22780	0.975566	3.96711	2.02378	0.00256327	0.44009	2.32264	2.3999	0.00256327
41	LOC_Os01g26120	7.24745	15.1543	1.06418	0.000406388	2.99302	34.2296	3.51557	0.000406388
42	LOC_Os01g29330	0.178156	1.88671	3.40466	0.00851365	0.156345	7.47448	5.57917	0.00851365
43	LOC_Os01g32330	54.8783	247.302	2.17197	0.000406388	42.2176	139.852	1.72798	0.000406388
44	LOC_Os01g32380	0.750906	4.56307	2.6033	0.0142112	1.2394	8.86347	2.83823	0.0142112
45	LOC_Os01g33000	36.3213	83.8364	1.20676	0.000406388	27.6792	75.9934	1.45707	0.000406388
46	LOC_Os01g33110	0.349809	1.20643	1.7861	0.000406388	0.242676	1.82259	2.90889	0.000406388
47	LOC_Os01g33410	0.127143	0.701756	2.46452	0.000406388	0.148767	3.75695	4.65844	0.000406388
48	LOC_Os01g37040	1.47456	7.76796	2.39725	0.000406388	4.38415	16.3982	1.90317	0.000406388
49	LOC_Os01g37910	46.91	503.409	3.42376	0.000406388	21.854	768.899	5.13682	0.000406388
50	LOC_Os01g38510	8.00447	26.7364	1.73993	0.000761939	10.6532	34.0622	1.67688	0.000761939
51	LOC_Os01g40070	13.6015	41.6549	1.61472	0.000406388	30.9674	194.644	2.65202	0.000406388
52	LOC_Os01g40860	10.2904	24.6413	1.25978	0.000406388	7.27456	20.0481	1.46253	0.000406388
53	LOC_Os01g42190	3.75259	50.5012	3.75036	0.000406388	4.19322	40.2661	3.26344	0.000406388
54	LOC_Os01g42730	8.95885	32.4938	1.85878	0.000406388	11.9883	48.0477	2.00284	0.000406388
55	LOC_Os01g43590	0.105417	4.00239	5.24668	0.000406388	0.546582	6.06697	3.47247	0.000406388
56	LOC_Os01g43650	0.0372444	1.00098	4.74825	0.000406388	0.499697	19.1621	5.26106	0.000406388
57	LOC_Os01g43844	2.18813	5.02126	1.19835	0.000406388	5.64687	72.1781	3.67604	0.000406388
58	LOC_Os01g43870	17.5221	50.3068	1.52158	0.000406388	14.5334	72.6884	2.32235	0.000406388
59	LOC_Os01g44390	4.83254	60.3384	3.64222	0.00786472	0.24901	9.05226	5.184	0.00786472
60	LOC_Os01g45250	1.64905	13.5008	3.03334	0.000406388	3.32555	23.424	2.81632	0.000406388
61	LOC_Os01g45274	8.86179	147.307	4.05508	0.000406388	4.84692	45.2831	3.22383	0.000406388
62	LOC_Os01g45450	1.62396	5.11417	1.65498	0.00228516	1.12258	4.29056	1.93435	0.00228516
63	LOC_Os01g45640	20.9569	120.314	2.52131	0.000406388	7.99184	96.1281	3.58836	0.000406388
64	LOC_Os01g46720	3.85804	7.90965	1.03575	0.010409	3.4416	7.32305	1.08937	0.010409
65	LOC_Os01g47190	5.65482	24.4498	2.11227	0.0190712	5.3639	12.7683	1.25121	0.0190712
66	LOC_Os01g47262	55.5007	154.835	1.48015	0.000406388	30.1106	134.54	2.15969	0.000406388
67	LOC_Os01g47490	48.2001	109.149	1.17919	0.00387641	45.0412	94.0318	1.0619	0.00387641
68	LOC_Os01g47570	1.54183	5.02472	1.7044	0.00140546	0.405563	19.2683	5.57016	0.00140546
69	LOC_Os01g47730	4.93248	15.7355	1.67364	0.000406388	5.73789	18.1636	1.66246	0.000406388
70	LOC_Os01g48190	37.3602	94.9686	1.34595	0.000406388	25.6235	145.944	2.50988	0.000406388
71	LOC_Os01g48760	11.8922	26.6062	1.16175	0.0155459	9.44855	20.3765	1.10874	0.0155459
72	LOC_Os01g48930	37.6317	88.1574	1.22813	0.000406388	23.5744	55.6657	1.23957	0.000406388
73	LOC_Os01g48990	2.40791	21.5368	3.16095	0.000406388	1.64464	10.5264	2.67817	0.000406388
74	LOC_Os01g50370	2.53659	10.4175	2.03805	0.000406388	8.69111	38.6145	2.15153	0.000406388
75	LOC_Os01g50400	3.95768	32.0922	3.0195	0.000406388	11.6033	78.0968	2.75073	0.000406388
76	LOC_Os01g50460	0.350986	3.27805	3.22335	0.00651291	0.14499	7.39248	5.67203	0.00651291
77	LOC_Os01g50820	0.697723	3.70856	2.41013	0.000406388	0.769149	19.1208	4.63574	0.000406388
78	LOC_Os01g51010	13.5795	42.6823	1.65221	0.000406388	9.48763	62.8282	2.72729	0.000406388
79	LOC_Os01g51250	4.03087	13.462	1.73973	0.000406388	7.30416	39.8939	2.44938	0.000406388
80	LOC_Os01g51890	37.6497	107.378	1.51199	0.000406388	32.6575	139.965	2.09958	0.000406388
81	LOC_Os01g53350	1.42104	8.5781	2.59371	0.000406388	1.27472	5.54863	2.12195	0.000406388
82	LOC_Os01g53390	0.0593504	0.546368	3.20254	0.00387641	0.159649	1.42942	3.16245	0.00387641
83	LOC_Os01g53670	7.03729	29.5387	2.06951	0.000406388	6.17795	49.2798	2.9958	0.000406388
84	LOC_Os01g54510	11.0629	32.1526	1.53921	0.000406388	11.737	85.4679	2.86432	0.000406388
85	LOC_Os01g55200	0.18605	30.6245	7.36285	0.000406388	0.191049	9.4457	5.62764	0.000406388
86	LOC_Os01g56200	18.717	54.1629	1.53296	0.000406388	22.3278	110.738	2.31024	0.000406388
87	LOC_Os01g56300	60.133	264.141	2.13508	0.000406388	56.8226	523.282	3.20305	0.000406388
88	LOC_Os01g56900	0.970662	2.4829	1.35499	0.00109132	2.37937	8.05598	1.75948	0.00109132
89	LOC_Os01g57220	25.4455	51.0585	1.00474	0.000406388	13.9722	66.8457	2.25828	0.000406388
90	LOC_Os01g57260	6.22308	15.2478	1.2929	0.000406388	9.29391	39.1614	2.07507	0.000406388
91	LOC_Os01g58194	33.9113	95.2294	1.48964	0.00109132	24.0742	134.712	2.48432	0.00109132
92	LOC_Os01g58380	7.87835	41.9772	2.41364	0.000406388	5.18184	100.384	4.27592	0.000406388
93	LOC_Os01g58420	51.7821	192.901	1.89734	0.000406388	119.668	337.052	1.49393	0.000406388
94	LOC_Os01g58690	4.58139	11.2293	1.29341	0.00582097	2.85779	7.82493	1.45318	0.00582097
95	LOC_Os01g58890	14.9431	260.646	4.12454	0.000406388	9.00312	372.142	5.36928	0.000406388
96	LOC_Os01g59530	26.1904	142.115	2.43995	0.000406388	12.3197	36.7514	1.57683	0.000406388
97	LOC_Os01g60190	105.225	335.627	1.67338	0.000406388	70.5597	265.325	1.91084	0.000406388
98	LOC_Os01g60230	20.1022	53.2871	1.40643	0.000761939	15.82	38.226	1.2728	0.000761939
99	LOC_Os01g60420	0.345085	1.07976	1.64569	0.000406388	0.799369	7.01089	3.13266	0.000406388
100	LOC_Os01g61070	2.0815	142.27	6.09486	0.000406388	1.49653	298.781	7.64132	0.000406388
101	LOC_Os01g61080	0.256706	1.44744	2.49531	0.000406388	5.20412	28.8293	2.46981	0.000406388
102	LOC_Os01g61460	0.546846	5.503	3.33101	0.000406388	1.11679	33.1667	4.89231	0.000406388
103	LOC_Os01g61610	0.0651329	2.00191	4.94185	0.000406388	2.59781	179.886	6.11364	0.000406388
104	LOC_Os01g61680	4.00232	47.7957	3.57797	0.000406388	3.53104	104.688	4.88986	0.000406388
105	LOC_Os01g62460	20.0308	40.2543	1.00692	0.000406388	18.1675	72.4854	1.99633	0.000406388
106	LOC_Os01g62830	0.001	1.92297	10.9091	0.00170767	0.001	0.964101	9.91304	0.00170767
107	LOC_Os01g63010	9.65368	22.467	1.21866	0.000406388	4.57283	23.8423	2.38236	0.000406388
108	LOC_Os01g63060	11.9981	37.4034	1.64036	0.000406388	19.8658	272.314	3.77691	0.000406388
109	LOC_Os01g64170	27.4314	109.466	1.99658	0.000406388	44.5061	612.865	3.78349	0.000406388
110	LOC_Os01g64360	8.96263	113.295	3.66002	0.000406388	12.5889	151.152	3.58578	0.000406388
111	LOC_Os01g64620	3.7474	10.7173	1.51598	0.000406388	3.70618	22.076	2.57447	0.000406388
112	LOC_Os01g64630	71.5239	359.475	2.32939	0.000406388	65.2861	1430.84	4.45394	0.000406388
113	LOC_Os01g64660	1.52103	17.3075	3.50828	0.0241221	0.522147	6.45989	3.62898	0.0241221
114	LOC_Os01g65080	23.5939	151.39	2.68178	0.000406388	9.58461	84.4773	3.13977	0.000406388
115	LOC_Os01g65310	5.53085	13.5818	1.2961	0.000406388	6.77186	31.9423	2.23784	0.000406388
116	LOC_Os01g65370	10.3816	24.1917	1.22048	0.000406388	11.1631	98.9661	3.1482	0.000406388
117	LOC_Os01g66860	0.499664	3.29874	2.72288	0.0256509	0.298116	1.1127	1.90012	0.0256509
118	LOC_Os01g66890	0.794189	10.9156	3.78077	0.000406388	1.42151	35.1013	4.62603	0.000406388
119	LOC_Os01g67540	0.001	1.0482	10.0337	0.000406388	0.157855	1.74283	3.46476	0.000406388
120	LOC_Os01g67810	1.11982	4.04368	1.8524	0.000406388	0.839472	13.0009	3.95299	0.000406388
121	LOC_Os01g67820	0.567363	2.8981	2.35276	0.000406388	1.04014	11.6768	3.4888	0.000406388
122	LOC_Os01g69050	2.99865	22.1023	2.88181	0.000406388	2.67076	38.1469	3.83624	0.000406388
123	LOC_Os01g69100	8.62306	72.2707	3.06714	0.000406388	4.22707	65.975	3.96419	0.000406388
124	LOC_Os01g69980	4.63256	10.4423	1.17256	0.00140546	4.62458	10.5615	1.19142	0.00140546
125	LOC_Os01g70210	2.95356	7.33832	1.31299	0.0269936	3.0334	6.79671	1.1639	0.0269936
126	LOC_Os01g70820	7.82222	37.1692	2.24846	0.000406388	11.3206	205.317	4.18083	0.000406388
127	LOC_Os01g70960	14.041	33.3775	1.24923	0.0120446	11.3424	23.1901	1.03178	0.0120446
128	LOC_Os01g71270	10.6547	29.8173	1.48466	0.000406388	2.78306	26.2954	3.24007	0.000406388
129	LOC_Os01g71310	0.825707	6.85744	3.05397	0.000406388	2.30272	39.2732	4.09213	0.000406388
130	LOC_Os01g72080	23.1714	87.9359	1.92411	0.000406388	22.1586	257.483	3.53854	0.000406388
131	LOC_Os01g72330	15.9144	58.7128	1.88334	0.000406388	11.1192	51.3399	2.20703	0.000406388
132	LOC_Os01g72570	7.75584	17.0217	1.13402	0.000406388	8.01504	42.2276	2.3974	0.000406388
133	LOC_Os01g73040	4.49381	9.49029	1.07851	0.000406388	3.4481	47.6842	3.78964	0.000406388
134	LOC_Os01g73170	0.52304	3.08051	2.55818	0.00851365	0.416403	1.84624	2.14854	0.00851365
135	LOC_Os01g73530	6.80261	21.5468	1.66331	0.000406388	10.9995	56.6381	2.36433	0.000406388
136	LOC_Os01g73940	56.8322	1064.26	4.227	0.000406388	20.4127	952.474	5.54414	0.000406388
137	LOC_Os01g74300	314.584	8158.62	4.69681	0.000406388	496.372	23888.7	5.58876	0.000406388
138	LOC_Os01g01710	29.4764	60.8036	1.0446	0.000406388	17.874	39.3043	1.13682	0.000406388
139	LOC_Os01g01720	10.8256	33.4384	1.62706	0.000406388	9.41821	45.6559	2.27728	0.000406388
140	LOC_Os01g03144	11.5901	36.6681	1.66163	0.000406388	10.1516	61.7243	2.60413	0.000406388
141	LOC_Os01g03390	11.0665	49.0408	2.14778	0.000406388	16.0252	357.368	4.479	0.000406388
142	LOC_Os01g03914	7.30066	82.9064	3.50538	0.000406388	5.91943	261.47	5.46504	0.000406388
143	LOC_Os01g04330	33.4253	242.033	2.85619	0.000406388	54.8408	357.337	2.70396	0.000406388
144	LOC_Os01g04390	1.46511	11.9969	3.03358	0.0106132	1.34179	4.35822	1.69958	0.0106132
145	LOC_Os01g06500	7.05028	15.4578	1.13258	0.000406388	3.75298	33.1961	3.14491	0.000406388
146	LOC_Os01g06660	5.12294	13.8555	1.43541	0.000406388	6.37642	19.4172	1.60652	0.000406388
147	LOC_Os01g07370	15.5543	191.519	3.6221	0.000406388	17.224	145.502	3.07855	0.000406388
148	LOC_Os01g07376	10.8899	58.7314	2.43114	0.000406388	3.53289	17.7358	2.32774	0.000406388
149	LOC_Os01g07530	33.1613	182.25	2.45835	0.000406388	54.9681	874.593	3.99195	0.000406388
150	LOC_Os01g07640	0.141877	1.96398	3.79107	0.000406388	0.112753	4.70794	5.38386	0.000406388
151	LOC_Os01g07970	8.09678	22.6067	1.48133	0.000406388	3.08921	13.3677	2.11344	0.000406388
152	LOC_Os01g08780	0.517947	2.08161	2.00682	0.000406388	0.59121	52.1283	6.46225	0.000406388
153	LOC_Os01g09100	0.201582	2.02953	3.33171	0.000406388	0.442813	52.8968	6.90034	0.000406388
154	LOC_Os01g09280	2.82615	29.9991	3.40801	0.000406388	4.58702	77.9669	4.08723	0.000406388
155	LOC_Os01g09590	1.83892	13.9036	2.91853	0.00310073	2.81163	9.86958	1.81158	0.00310073
156	LOC_Os01g09640	23.8152	51.9112	1.12416	0.000761939	23.6628	51.9894	1.1356	0.000761939
157	LOC_Os01g09770	5.63661	16.586	1.55707	0.000406388	7.03454	26.8879	1.93443	0.000406388
158	LOC_Os01g09800	1.07723	5.29528	2.29738	0.000406388	2.28509	33.2952	3.86499	0.000406388
159	LOC_Os01g11160	0.733265	4.74324	2.69347	0.00109132	0.832506	4.35881	2.3884	0.00109132
160	LOC_Os01g11240	15.1386	42.631	1.49367	0.00336278	23.6618	49.091	1.0529	0.00336278
161	LOC_Os01g11460	3.85092	18.4354	2.2592	0.000406388	3.65649	27.0842	2.88892	0.000406388
162	LOC_Os01g11570	16.3387	108.831	2.73572	0.000406388	9.90793	51.6997	2.3835	0.000406388
163	LOC_Os01g13210	48.8299	394.483	3.01413	0.000406388	13.8333	211.482	3.93432	0.000406388
164	LOC_Os01g13280	3.83811	7.69766	1.00402	0.000406388	2.72899	12.4617	2.19106	0.000406388
165	LOC_Os01g14510	0.959875	12.479	3.70051	0.000406388	1.59236	46.9113	4.8807	0.000406388
166	LOC_Os01g15340	1.18797	39.4671	5.05408	0.000406388	1.65472	74.3708	5.49008	0.000406388
167	LOC_Os01g15640	35.5775	156.981	2.14155	0.000406388	30.9144	200.331	2.69603	0.000406388
168	LOC_Os01g16350	7.94332	18.8791	1.24898	0.00851365	9.17491	19.5408	1.09072	0.00851365
169	LOC_Os01g16620	6.25313	24.1265	1.94797	0.00535286	4.17844	9.97775	1.25575	0.00535286
170	LOC_Os01g16980	1.62093	6.98772	2.108	0.000406388	1.40381	61.4877	5.45288	0.000406388
171	LOC_Os01g18220	3.2439	14.7067	2.18067	0.000406388	4.31669	53.1735	3.62271	0.000406388
172	LOC_Os01g18490	0.001	2.5445	11.3132	0.000406388	0.001	2.74642	11.4233	0.000406388
173	LOC_Os01g19130	26.477	89.8461	1.76272	0.000406388	30.9986	201.353	2.69945	0.000406388
174	LOC_Os01g19740	8.09628	251.974	4.95987	0.000406388	6.66132	183.105	4.78072	0.000406388
175	LOC_Os01g19800	12.0588	47.2455	1.97009	0.000406388	3.97875	75.7098	4.25009	0.000406388
176	LOC_Os01g21250	0.745796	30.3049	5.34463	0.000406388	2.74609	960.328	8.45	0.000406388
177	LOC_Os01g24710	11.4715	24.432	1.09072	0.000406388	26.6323	1429.23	5.74592	0.000406388
178	LOC_Os01g25320	3.24706	6.64041	1.03214	0.000406388	3.60223	17.3385	2.26702	0.000406388
179	LOC_Os01g25740	0.308086	4.03448	3.71098	0.00256327	0.554436	1.91573	1.7888	0.00256327
180	LOC_Os01g31370	1.1252	3.09325	1.45894	0.000406388	2.22475	21.8934	3.29878	0.000406388
181	LOC_Os01g32780	22.7815	88.2007	1.95293	0.000406388	22.3744	283.907	3.6655	0.000406388
182	LOC_Os01g36720	0.107274	0.63026	2.55465	0.000761939	0.138304	10.7181	6.27606	0.000761939
183	LOC_Os01g37050	0.737107	6.81642	3.20907	0.00170767	0.749264	4.15526	2.47139	0.00170767
184	LOC_Os01g38480	5.27065	15.269	1.53455	0.000406388	1.53959	10.1696	2.72364	0.000406388
185	LOC_Os01g38530	7.30737	18.3109	1.32528	0.000406388	4.06905	12.9046	1.66512	0.000406388
186	LOC_Os01g38980	0.569905	6.95982	3.61026	0.000406388	3.27554	37.0509	3.4997	0.000406388
187	LOC_Os01g40630	7.60384	45.1234	2.56908	0.000406388	13.7969	127.093	3.20347	0.000406388
188	LOC_Os01g43320	1.00627	10.6581	3.40486	0.000406388	2.39539	34.5595	3.85075	0.000406388
189	LOC_Os01g43460	0.458687	7.47057	4.02564	0.000406388	2.98541	40.4636	3.76062	0.000406388
190	LOC_Os01g43710	7.55502	25.291	1.74312	0.000406388	4.30094	47.2698	3.45819	0.000406388
191	LOC_Os01g44430	0.0220344	0.709808	5.0096	0.034526	0.123124	4.8569	5.30185	0.034526
192	LOC_Os01g45470	192.104	5504.26	4.84059	0.000406388	328.563	17414	5.72793	0.000406388
193	LOC_Os01g45830	2.09667	12.9315	2.62472	0.000406388	3.09834	15.2395	2.29825	0.000406388
194	LOC_Os01g47680	2.95385	11.7398	1.99074	0.000406388	2.27032	15.2016	2.74326	0.000406388
195	LOC_Os01g47760	5.25787	79.6054	3.92032	0.000406388	11.2425	81.5072	2.85796	0.000406388
196	LOC_Os01g48000	0.450738	1.86061	2.04541	0.000406388	0.829417	9.26186	3.48113	0.000406388
197	LOC_Os01g48874	0.859725	8.9606	3.38165	0.000406388	0.459765	2.37447	2.36864	0.000406388
198	LOC_Os01g50410	3.59278	27.3387	2.92777	0.000406388	20.2086	106.855	2.40261	0.000406388
199	LOC_Os01g50420	0.406792	12.3749	4.92698	0.000406388	8.49158	75.8483	3.15901	0.000406388
200	LOC_Os01g50616	4.73812	12.1234	1.35541	0.000406388	3.3238	24.4181	2.87705	0.000406388
201	LOC_Os01g50910	31.3149	116.75	1.8985	0.000406388	37.6397	153.182	2.02492	0.000406388
202	LOC_Os01g51330	1.07308	4.23753	1.98147	0.000406388	0.830185	13.0547	3.97499	0.000406388
203	LOC_Os01g51920	21.0352	169.156	3.00748	0.000406388	15.0793	459.614	4.92978	0.000406388
204	LOC_Os01g52030	1.88049	5.77099	1.61771	0.000761939	2.00606	9.23735	2.20311	0.000761939
205	LOC_Os01g52110	58.7862	139.553	1.24726	0.000406388	100.709	351.697	1.80414	0.000406388
206	LOC_Os01g52750	0.826393	6.73429	3.02663	0.000406388	0.548469	3.54194	2.69106	0.000406388
207	LOC_Os01g52790	0.105567	0.542894	2.36251	0.000406388	0.267418	4.69182	4.13298	0.000406388
208	LOC_Os01g52980	1.38526	3.27263	1.24029	0.000406388	3.07242	15.3572	2.32147	0.000406388
209	LOC_Os01g53730	119.832	353.67	1.56139	0.00256327	96.7491	201.075	1.05541	0.00256327
210	LOC_Os01g53800	0.420018	7.26877	4.11319	0.000406388	0.316498	2.51588	2.99079	0.000406388
211	LOC_Os01g54350	6.10641	16.3271	1.41887	0.000406388	10.5965	53.1249	2.3258	0.000406388
212	LOC_Os01g54480	13.4847	41.0627	1.60651	0.000406388	9.21589	63.966	2.79511	0.000406388
213	LOC_Os01g54600	3.12512	19.9145	2.67184	0.000406388	4.11523	40.3457	3.29337	0.000406388
214	LOC_Os01g55370	5.82056	19.271	1.7272	0.000406388	8.74846	42.3633	2.27571	0.000406388
215	LOC_Os01g55610	0.264193	1.04748	1.98726	0.000406388	0.46112	4.77063	3.37097	0.000406388
216	LOC_Os01g56070	5.79473	27.8645	2.26561	0.000406388	7.84711	45.7224	2.54267	0.000406388
217	LOC_Os01g56230	8.60351	28.2791	1.71674	0.000406388	5.53152	34.7979	2.65325	0.000406388
218	LOC_Os01g56450	0.852509	3.90009	2.19372	0.00808427	3.61824	9.42063	1.38054	0.00808427
219	LOC_Os01g57240	3.12826	6.61835	1.08111	0.000406388	4.54613	28.0056	2.623	0.000406388
220	LOC_Os01g57420	57.7778	220.327	1.93106	0.000406388	39.0749	224.705	2.52372	0.000406388
221	LOC_Os01g57580	0.870782	3.61395	2.05319	0.000406388	0.663204	4.40285	2.73091	0.000406388
222	LOC_Os01g57730	2.46195	5.79572	1.23519	0.000406388	3.77988	24.9647	2.72348	0.000406388
223	LOC_Os01g58114	15.3091	39.133	1.354	0.000406388	12.2062	112.563	3.20505	0.000406388
224	LOC_Os01g58130	1.88454	7.63356	2.01814	0.000406388	1.52157	22.0101	3.85453	0.000406388
225	LOC_Os01g58140	4.94231	34.4789	2.80246	0.000406388	3.18449	31.2184	3.29326	0.000406388
226	LOC_Os01g58150	7.34042	50.1192	2.77143	0.000406388	7.32924	57.7748	2.9787	0.000406388
227	LOC_Os01g58220	68.1545	211.372	1.6329	0.000406388	67.6805	331.239	2.29106	0.000406388
228	LOC_Os01g58910	21.3975	119.465	2.48107	0.00412932	7.88545	19.0197	1.27023	0.00412932
229	LOC_Os01g59900	7.79197	18.9666	1.2834	0.000406388	14.6872	57.2919	1.96377	0.000406388
230	LOC_Os01g59970	21.047	100.011	2.24847	0.000406388	27.7601	156.02	2.49065	0.000406388
231	LOC_Os01g60280	7.46031	19.8801	1.41402	0.0208537	12.0173	24.4888	1.02701	0.0208537
232	LOC_Os01g60600	0.362	17.5452	5.59894	0.000406388	1.09706	9.31313	3.08562	0.000406388
233	LOC_Os01g60680	0.115436	0.634301	2.45807	0.000406388	0.127229	1.43369	3.49423	0.000406388
234	LOC_Os01g60730	7.43758	50.2576	2.75644	0.0246305	8.10769	16.2931	1.0069	0.0246305
235	LOC_Os01g60850	0.0936586	0.872604	3.21984	0.00387641	0.118009	0.616948	2.38625	0.00387641
236	LOC_Os01g61044	1.40662	3.14859	1.16247	0.00999539	1.75709	4.84638	1.46372	0.00999539
237	LOC_Os01g62070	10.644	39.8727	1.90536	0.000406388	9.54566	43.8529	2.19976	0.000406388
238	LOC_Os01g62390	5.87717	13.3341	1.18193	0.0155459	11.1368	22.5628	1.01861	0.0155459
239	LOC_Os01g62640	0.001	1.56321	10.6103	0.00511354	0.317242	3.28427	3.37192	0.00511354
240	LOC_Os01g62670	1.077	7.86734	2.86886	0.000406388	2.72992	52.4405	4.26375	0.000406388
241	LOC_Os01g63230	2.3733	22.096	3.21882	0.000406388	3.5413	43.8511	3.63026	0.000406388
242	LOC_Os01g63410	6.33999	57.974	3.19285	0.00140546	1.36644	50.0047	5.19357	0.00140546
243	LOC_Os01g63854	1.33827	5.24282	1.96997	0.000406388	2.41203	28.7326	3.57437	0.000406388
244	LOC_Os01g63980	4.17863	33.5327	3.00447	0.000406388	15.5859	90.0175	2.52996	0.000406388
245	LOC_Os01g64470	0.287769	3.39531	3.56056	0.000406388	0.575871	74.228	7.01007	0.000406388
246	LOC_Os01g64730	11.79	33.5588	1.50913	0.000406388	6.85239	37.5204	2.453	0.000406388
247	LOC_Os01g64790	3.13244	21.19	2.75802	0.000406388	16.9598	61.6167	1.8612	0.000406388
248	LOC_Os01g65220	18.6493	37.5794	1.01082	0.000406388	23.6868	67.3526	1.50765	0.000406388
249	LOC_Os01g65260	1.4851	7.53843	2.3437	0.000406388	1.97815	37.749	4.25421	0.000406388
250	LOC_Os01g65900	19.1085	39.4988	1.04759	0.000406388	14.5708	43.1669	1.56685	0.000406388
251	LOC_Os01g66120	14.3235	99.9401	2.80268	0.000406388	19.2375	833.819	5.43774	0.000406388
252	LOC_Os01g66840	0.395574	3.22095	3.02547	0.000406388	1.20049	8.79117	2.87243	0.000406388
253	LOC_Os01g66850	1.61869	13.5718	3.06771	0.000406388	0.771206	6.36234	3.04437	0.000406388
254	LOC_Os01g67000	21.9585	55.3603	1.33407	0.00873053	12.2386	25.4566	1.0566	0.00873053
255	LOC_Os01g68060	10.9117	36.1439	1.72788	0.000406388	13.116	164.618	3.64972	0.000406388
256	LOC_Os01g68269	6.95367	34.5588	2.31321	0.000406388	4.98337	80.2282	4.00892	0.000406388
257	LOC_Os01g68290	11.3905	230.758	4.34048	0.000406388	10.6091	62.692	2.56298	0.000406388
258	LOC_Os01g68300	17.4433	1331.18	6.25389	0.000406388	16.1955	1266.19	6.28876	0.000406388
259	LOC_Os01g68320	25.3277	57.5214	1.18338	0.000406388	33.6498	159.172	2.24192	0.000406388
260	LOC_Os01g69110	23.2186	55.9083	1.26778	0.00170767	15.0532	36.6837	1.28507	0.00170767
261	LOC_Os01g70130	12.2925	25.4056	1.04737	0.000406388	10.871	48.4968	2.1574	0.000406388
262	LOC_Os01g70870	0.586698	6.62758	3.49779	0.0174278	0.495724	1.93711	1.9663	0.0174278
263	LOC_Os01g71670	0.0756965	2.82278	5.22075	0.0239604	0.0820558	1.48776	4.18039	0.0239604
264	LOC_Os01g72000	3.99377	14.8878	1.89831	0.000406388	3.15349	11.6327	1.88316	0.000406388
265	LOC_Os01g72530	1.55018	27.712	4.16	0.000406388	2.30934	105.985	5.52024	0.000406388
266	LOC_Os01g72940	14.2837	39.1709	1.45541	0.000406388	7.9492	29.9058	1.91154	0.000406388
267	LOC_Os01g72990	2.19234	13.9179	2.6664	0.000406388	3.39234	23.2871	2.77918	0.000406388
268	LOC_Os01g73000	13.075	26.7283	1.03156	0.000406388	3.42427	16.7776	2.29267	0.000406388
269	LOC_Os01g73140	38.1117	100.33	1.39645	0.000406388	23.3931	154.364	2.72218	0.000406388
270	LOC_Os01g73910	1.56437	17.6776	3.49827	0.000406388	1.23014	9.56332	2.95869	0.000406388
271	LOC_Os10g02480	0.270272	6.77291	4.64729	0.00228516	0.144989	4.60589	4.98946	0.00228516
272	LOC_Os10g09990	0.729663	3.08602	2.08045	0.000406388	0.671468	4.06735	2.5987	0.000406388
273	LOC_Os10g11810	23.8131	51.5964	1.11551	0.000406388	13.7313	65.232	2.24811	0.000406388
274	LOC_Os10g13940	4.98162	10.5228	1.07883	0.000406388	5.19079	19.5139	1.91048	0.000406388
275	LOC_Os10g14870	0.895169	3.89006	2.11956	0.00140546	0.296394	13.082	5.46392	0.00140546
276	LOC_Os10g17940	0.215929	1.55831	2.85135	0.000406388	1.69438	26.5939	3.97227	0.000406388
277	LOC_Os10g20240	9.96054	24.5181	1.29955	0.000406388	8.35219	54.2327	2.69894	0.000406388
278	LOC_Os10g21418	9.63025	28.4206	1.56129	0.00851365	6.72324	20.5482	1.61178	0.00851365
279	LOC_Os10g22720	1.26538	4.28108	1.7584	0.0187169	1.13494	3.49325	1.62195	0.0187169
280	LOC_Os10g22980	17.2743	40.8552	1.24189	0.000406388	18.6014	194.893	3.3892	0.000406388
281	LOC_Os10g25400	0.0713705	0.638674	3.16168	0.000406388	2.16661	115.311	5.73395	0.000406388
282	LOC_Os10g30450	7.18287	15.3045	1.09132	0.000406388	7.10851	77.7206	3.45068	0.000406388
283	LOC_Os10g30520	10.3997	22.7071	1.1266	0.000406388	7.20785	26.9099	1.9005	0.000406388
284	LOC_Os10g30540	0.510184	1.4993	1.5552	0.000406388	0.566761	3.87319	2.77271	0.000406388
285	LOC_Os10g30610	1.36116	3.06596	1.1715	0.000406388	1.32539	13.2047	3.31656	0.000406388
286	LOC_Os10g32810	13.2277	195.603	3.88629	0.000406388	9.55537	138.654	3.85903	0.000406388
287	LOC_Os10g32900	1.35258	4.38764	1.69773	0.000406388	2.06188	9.87129	2.25928	0.000406388
288	LOC_Os10g33210	0.268086	1.07725	2.00659	0.000406388	0.982646	9.19553	3.22619	0.000406388
289	LOC_Os10g34520	51.9973	144.087	1.47043	0.000406388	50.3756	149.414	1.56852	0.000406388
290	LOC_Os10g35050	1.61188	7.21087	2.16143	0.00109132	0.355183	3.94487	3.47334	0.00109132
291	LOC_Os10g35460	1.42729	19.8229	3.79582	0.000406388	1.21812	78.8743	6.01683	0.000406388
292	LOC_Os10g36950	10.076	24.1726	1.26245	0.000406388	5.97971	25.3813	2.08562	0.000406388
293	LOC_Os10g37430	3.32923	9.51145	1.51448	0.00256327	8.38833	20.5248	1.29091	0.00256327
294	LOC_Os10g37760	6.34401	29.1432	2.19969	0.000406388	2.64681	54.1511	4.35466	0.000406388
295	LOC_Os10g38740	5.76986	15.0568	1.38381	0.000406388	2.87264	11.3266	1.97927	0.000406388
296	LOC_Os10g39140	3.75867	60.8459	4.01687	0.000406388	15.6009	234.157	3.90778	0.000406388
297	LOC_Os10g39430	1.07376	3.06868	1.51495	0.0278177	1.00013	2.41677	1.27289	0.0278177
298	LOC_Os10g39680	0.377865	2.50243	2.72739	0.000406388	0.877103	21.0848	4.58731	0.000406388
299	LOC_Os10g39980	3.48672	23.8137	2.77185	0.000406388	2.31806	12.9561	2.48264	0.000406388
300	LOC_Os10g40360	0.445599	9.29706	4.38296	0.000406388	0.353702	43.6418	6.94703	0.000406388
301	LOC_Os10g40490	1.55869	26.4279	4.08366	0.000406388	0.635315	45.923	6.1756	0.000406388
302	LOC_Os10g40640	2.77234	18.6149	2.74728	0.000406388	4.54629	47.9175	3.39779	0.000406388
303	LOC_Os10g41120	3.29003	6.72233	1.03086	0.000406388	4.76469	15.4134	1.69373	0.000406388
304	LOC_Os10g41930	2.67005	21.9835	3.04148	0.00283372	0.80086	4.02117	2.32799	0.00283372
305	LOC_Os10g42130	3.54467	9.99012	1.49485	0.000406388	4.17678	95.3121	4.5122	0.000406388
306	LOC_Os10g01110	0.108696	4.30337	5.3071	0.00170767	0.0823197	2.91547	5.14635	0.00170767
307	LOC_Os10g01134	0.655704	3.02662	2.20659	0.00200092	0.464191	2.13554	2.20181	0.00200092
308	LOC_Os10g01470	13.5326	39.5997	1.54905	0.000406388	21.5501	126.714	2.55581	0.000406388
309	LOC_Os10g03570	1.41086	12.3515	3.13004	0.000406388	1.51019	13.0587	3.11221	0.000406388
310	LOC_Os10g05490	0.855607	57.3755	6.06734	0.013032	0.81863	2.60236	1.66854	0.013032
311	LOC_Os10g07229	2.87163	19.7872	2.78463	0.000406388	1.24359	51.4261	5.36992	0.000406388
312	LOC_Os10g09240	14.479	42.8871	1.56658	0.000406388	3.4153	30.342	3.15123	0.000406388
313	LOC_Os10g11310	4.93389	21.7788	2.14213	0.000406388	3.7299	30.9511	3.05278	0.000406388
314	LOC_Os10g13550	8.22143	16.5722	1.0113	0.000406388	7.39066	33.421	2.17698	0.000406388
315	LOC_Os10g14920	3.13936	26.9987	3.10435	0.000406388	1.40213	93.1077	6.05321	0.000406388
316	LOC_Os10g20470	2.70777	10.3652	1.93657	0.000406388	9.44227	58.962	2.64258	0.000406388
317	LOC_Os10g21560	5.88788	24.3837	2.0501	0.000406388	6.76733	22.106	1.70778	0.000406388
318	LOC_Os10g23240	0.0683457	1.68575	4.6244	0.000406388	0.266951	23.2573	6.44496	0.000406388
319	LOC_Os10g25010	5.16052	13.9251	1.4321	0.000406388	1.78311	16.2243	3.18569	0.000406388
320	LOC_Os10g25290	16.6189	107.53	2.69384	0.000406388	48.0811	493.607	3.35982	0.000406388
321	LOC_Os10g26570	3.59104	9.69907	1.43344	0.00109132	2.28806	18.0093	2.97655	0.00109132
322	LOC_Os10g26620	8.35309	22.8021	1.44878	0.000406388	6.88939	68.3881	3.3113	0.000406388
323	LOC_Os10g26680	12.1434	30.2054	1.31463	0.000406388	14.0654	89.7874	2.67436	0.000406388
324	LOC_Os10g28240	1.2623	17.0444	3.75517	0.000406388	4.24302	46.6662	3.45921	0.000406388
325	LOC_Os10g28360	13.5628	52.4705	1.95185	0.00228516	4.90874	13.5075	1.46034	0.00228516
326	LOC_Os10g29470	5.14201	12.355	1.26469	0.000406388	1.74295	22.6596	3.70052	0.000406388
327	LOC_Os10g30790	1.8567	30.2474	4.026	0.00362106	7.06887	19.1731	1.43953	0.00362106
328	LOC_Os10g31330	19.0232	48.905	1.36222	0.00228516	3.57162	11.1662	1.64449	0.00228516
329	LOC_Os10g31850	24.7997	88.728	1.83907	0.000406388	19.4977	104.32	2.41964	0.000406388
330	LOC_Os10g32990	0.380426	2.90433	2.93252	0.011636	0.726465	1.97443	1.44247	0.011636
331	LOC_Os10g33660	18.6795	48.8789	1.38776	0.000406388	11.0929	54.1271	2.28671	0.000406388
332	LOC_Os10g34170	0.446332	5.0473	3.49932	0.000406388	1.16893	28.9722	4.63141	0.000406388
333	LOC_Os10g35150	5.12335	16.6092	1.69682	0.000406388	3.32505	31.1139	3.22611	0.000406388
334	LOC_Os10g36000	30.7325	109.343	1.83102	0.000406388	7.40583	47.972	2.69546	0.000406388
335	LOC_Os10g36924	0.433892	2.35316	2.43919	0.00140546	1.00092	3.95628	1.98282	0.00140546
336	LOC_Os10g37230	12.2114	27.3555	1.1636	0.000406388	24.1014	75.9246	1.65545	0.000406388
337	LOC_Os10g37500	1.1204	3.20181	1.51487	0.000406388	2.85851	30.3078	3.40635	0.000406388
338	LOC_Os10g37770	0.658654	1.91197	1.53747	0.00140546	0.329001	2.24964	2.77353	0.00140546
339	LOC_Os10g38820	2.58255	7.26632	1.49243	0.0398155	3.94553	8.03254	1.02564	0.0398155
340	LOC_Os10g38870	2.39374	41.2549	4.10723	0.000406388	2.51301	254.51	6.66216	0.000406388
341	LOC_Os10g39120	64.9398	186.373	1.52102	0.000406388	43.6614	189.89	2.12073	0.000406388
342	LOC_Os10g39920	8.09817	43.4561	2.42389	0.000406388	15.9151	43.2145	1.44112	0.000406388
343	LOC_Os10g41200	30.478	64.0235	1.07083	0.000406388	22.9904	105.025	2.19163	0.000406388
344	LOC_Os10g42410	12.2538	31.1138	1.34433	0.000406388	21.9539	87.6228	1.99683	0.000406388
345	LOC_Os10g43060	10.2298	30.4675	1.57449	0.000406388	13.5367	107.48	2.98912	0.000406388
346	LOC_Os11g01320	0.294146	1.26641	2.10614	0.0155459	0.155061	0.818566	2.40026	0.0155459
347	LOC_Os11g02150	8.52442	36.325	2.09129	0.000406388	12.4003	73.7989	2.57322	0.000406388
348	LOC_Os11g02389	1.27013	19.3679	3.93062	0.000406388	6.44151	66.2971	3.36347	0.000406388
349	LOC_Os11g03300	1.9801	10.5982	2.42017	0.000406388	0.971582	5.95739	2.61627	0.000406388
350	LOC_Os11g04720	5.46483	44.261	3.01779	0.0232816	3.64431	10.8069	1.56824	0.0232816
351	LOC_Os11g04880	50.059	102.395	1.03244	0.000406388	33.9388	85.647	1.33547	0.000406388
352	LOC_Os11g05410	2.18992	11.9185	2.44425	0.000406388	6.30456	55.7629	3.14484	0.000406388
353	LOC_Os11g05550	0.431944	1.71203	1.98679	0.00170767	1.30304	6.08032	2.22227	0.00170767
354	LOC_Os11g05930	21.6875	46.6787	1.1059	0.000406388	21.2163	83.4568	1.97586	0.000406388
355	LOC_Os11g05990	9.71057	21.1186	1.12089	0.000406388	7.59399	31.6084	2.05738	0.000406388
356	LOC_Os11g06150	0.171799	1.41253	3.03949	0.00140546	0.971003	7.03951	2.85793	0.00140546
357	LOC_Os11g07916	15.7719	36.3937	1.20633	0.000406388	8.9645	82.6362	3.20448	0.000406388
358	LOC_Os11g08300	42.0286	115.736	1.46139	0.000406388	15.5112	191.199	3.62369	0.000406388
359	LOC_Os11g09010	8.13308	25.4082	1.64342	0.000406388	8.47931	61.5385	2.85947	0.000406388
360	LOC_Os11g09020	10.1193	39.1553	1.9521	0.000406388	12.0355	152.959	3.66778	0.000406388
361	LOC_Os11g10100	13.5239	30.8755	1.19095	0.000406388	8.52623	37.5907	2.1404	0.000406388
362	LOC_Os11g11050	17.696	75.9883	2.10235	0.000406388	6.69157	65.5136	3.29138	0.000406388
363	LOC_Os11g11940	0.0659435	0.997215	3.9186	0.000406388	10.1869	37.5688	1.88282	0.000406388
364	LOC_Os11g11980	6.80444	20.7517	1.60868	0.0110223	1.00855	3.76909	1.90193	0.0110223
365	LOC_Os11g13410	4.27916	8.89618	1.05586	0.00851365	4.47433	11.3674	1.34516	0.00851365
366	LOC_Os11g14380	0.707677	2.91342	2.04155	0.000406388	0.167071	3.41425	4.35304	0.000406388
367	LOC_Os11g15190	0.555004	2.04762	1.88338	0.0263258	0.439981	1.57427	1.83917	0.0263258
368	LOC_Os11g15340	0.001	45.7273	15.4808	0.000406388	0.001	1.6547	10.6924	0.000406388
369	LOC_Os11g24140	0.001	0.754468	9.55932	0.000406388	0.001	0.480443	8.90822	0.000406388
370	LOC_Os11g25780	5.63895	60.8282	3.43124	0.000406388	2.83022	60.5187	4.41839	0.000406388
371	LOC_Os11g29290	0.183241	2.02305	3.46472	0.000406388	4.13624	61.1034	3.88486	0.000406388
372	LOC_Os11g29870	0.26637	4.63087	4.11978	0.00256327	0.175673	24.2199	7.10716	0.00256327
373	LOC_Os11g29900	4.01934	10.6555	1.40657	0.000406388	4.84323	14.8926	1.62055	0.000406388
374	LOC_Os11g30760	1.7802	21.5765	3.59935	0.00651291	5.25713	16.7643	1.67304	0.00651291
375	LOC_Os11g31950	1.01768	3.19849	1.65211	0.000406388	2.54084	11.7412	2.2082	0.000406388
376	LOC_Os11g32750	0.671907	5.3845	3.00248	0.000406388	0.338256	19.5366	5.85192	0.000406388
377	LOC_Os11g37200	3.58808	10.4564	1.5431	0.0201379	3.89784	8.56544	1.13585	0.0201379
378	LOC_Os11g37960	0.462779	3.65477	2.98139	0.0197803	2.02541	7.16861	1.82348	0.0197803
379	LOC_Os11g38260	4.36945	14.568	1.73728	0.010409	2.0446	5.75935	1.49409	0.010409
380	LOC_Os11g41170	6.43787	16.8025	1.38402	0.000406388	1.60262	9.35592	2.54545	0.000406388
381	LOC_Os11g41650	12.2539	71.9359	2.55347	0.000406388	4.26147	82.0322	4.26677	0.000406388
382	LOC_Os11g42490	4.60026	11.1081	1.27182	0.010409	1.88982	4.73515	1.32516	0.010409
383	LOC_Os11g44340	1.43216	3.02724	1.07981	0.000406388	1.38615	5.20325	1.90833	0.000406388
384	LOC_Os11g47809	4.86994	192.069	5.30158	0.000406388	6.45446	1310.09	7.66515	0.000406388
385	LOC_Os11g01010	3.08377	15.2207	2.30327	0.000406388	1.2027	17.9607	3.90049	0.000406388
386	LOC_Os11g02480	1.0871	4.32489	1.99218	0.000406388	1.08603	16.1416	3.89365	0.000406388
387	LOC_Os11g03550	1.50371	5.05879	1.75027	0.000406388	2.72948	11.2942	2.04888	0.000406388
388	LOC_Os11g03990	5.3577	13.8814	1.37347	0.000406388	6.09537	18.4441	1.59737	0.000406388
389	LOC_Os11g04990	0.0671953	6.84398	6.67033	0.000406388	0.526547	38.7624	6.20195	0.000406388
390	LOC_Os11g05400	0.220609	1.21406	2.46028	0.000406388	0.407917	3.23034	2.98534	0.000406388
391	LOC_Os11g05530	2.44503	5.89231	1.26898	0.000406388	1.74669	47.9909	4.78007	0.000406388
392	LOC_Os11g05700	2.09379	7.46705	1.83442	0.000406388	1.90678	37.2254	4.28708	0.000406388
393	LOC_Os11g07440	4.81689	15.9521	1.72757	0.00915664	6.31321	13.4834	1.09474	0.00915664
394	LOC_Os11g07580	1.24559	12.2432	3.29708	0.000406388	1.22276	16.6238	3.76504	0.000406388
395	LOC_Os11g07950	0.830142	13.4956	4.02299	0.000406388	1.75561	40.9399	4.54346	0.000406388
396	LOC_Os11g08210	2.12621	19.4938	3.19666	0.000406388	5.42192	67.076	3.62892	0.000406388
397	LOC_Os11g10470	0.622646	33.5719	5.7527	0.000406388	0.560879	119.851	7.73934	0.000406388
398	LOC_Os11g10710	1.18718	4.3314	1.86729	0.00140546	1.13894	5.8975	2.37241	0.00140546
399	LOC_Os11g11950	0.452062	1.46979	1.70102	0.00697033	8.50087	18.3384	1.10919	0.00697033
400	LOC_Os11g12810	3.5025	11.9051	1.76512	0.000406388	3.22481	35.1017	3.44425	0.000406388
401	LOC_Os11g28104	1.95227	25.6355	3.71492	0.00109132	2.34208	7.40016	1.65977	0.00109132
402	LOC_Os11g31190	0.26326	4.0139	3.93044	0.000406388	0.61025	61.2945	6.65021	0.000406388
403	LOC_Os11g33120	11.3406	23.1964	1.0324	0.000406388	21.1156	63.3664	1.58541	0.000406388
404	LOC_Os11g34370	3.51479	8.21565	1.22494	0.00228516	4.37396	12.1297	1.47153	0.00228516
405	LOC_Os11g35040	0.72994	4.05316	2.4732	0.0199558	0.584353	1.75469	1.5863	0.0199558
406	LOC_Os11g36430	35.4418	78.0068	1.13815	0.000406388	30.4942	142.169	2.221	0.000406388
407	LOC_Os11g37230	9.06935	22.32	1.29927	0.000406388	4.12813	32.632	2.98273	0.000406388
408	LOC_Os11g37890	22.0445	79.4038	1.84879	0.000406388	34.126	159.781	2.22715	0.000406388
409	LOC_Os11g38650	18.6583	44.3393	1.24877	0.000406388	11.036	144.763	3.7134	0.000406388
410	LOC_Os11g38870	14.2196	31.7454	1.15867	0.000406388	10.8442	32.3486	1.57678	0.000406388
411	LOC_Os11g39370	2.39445	26.2493	3.45451	0.0208537	6.25924	13.0194	1.0566	0.0208537
412	LOC_Os11g41600	11.754	48.058	2.03162	0.000406388	8.00361	29.0349	1.85907	0.000406388
413	LOC_Os11g42510	0.706373	5.29861	2.90711	0.000406388	0.190844	4.88576	4.67812	0.000406388
414	LOC_Os11g43700	3.06402	6.77724	1.14527	0.000406388	1.40493	11.0898	2.98066	0.000406388
415	LOC_Os11g44380	0.734664	6.44242	3.13245	0.000406388	0.75545	20.7678	4.78087	0.000406388
416	LOC_Os11g44940	9.13909	20.5382	1.16819	0.000406388	8.45833	31.0562	1.87644	0.000406388
417	LOC_Os11g45740	0.566722	6.00027	3.40431	0.000406388	6.55356	64.7288	3.30406	0.000406388
418	LOC_Os11g47710	8.76366	42.985	2.29423	0.000406388	5.57953	61.724	3.46762	0.000406388
419	LOC_Os12g01350	2.6937	9.81525	1.86544	0.000406388	1.14572	5.79113	2.33759	0.000406388
420	LOC_Os12g01680	2.16703	8.62644	1.99305	0.0062831	1.98184	6.52576	1.71931	0.0062831
421	LOC_Os12g02094	46.8223	148.471	1.66491	0.000406388	17.3197	134.389	2.95593	0.000406388
422	LOC_Os12g02240	1.6719	15.434	3.20655	0.00140546	2.69556	28.4335	3.39893	0.00140546
423	LOC_Os12g03040	1.50193	16.2703	3.43735	0.000406388	0.187788	3.34184	4.15347	0.000406388
424	LOC_Os12g03050	0.246099	0.89833	1.86801	0.00362106	0.335314	1.77987	2.40819	0.00362106
425	LOC_Os12g03094	29.6467	76.3307	1.36439	0.000406388	62.7474	182.642	1.54139	0.000406388
426	LOC_Os12g04290	14.8799	31.205	1.06841	0.000406388	9.414	43.9169	2.2219	0.000406388
427	LOC_Os12g04924	25.1619	58.9139	1.22737	0.00336278	15.7923	38.5292	1.28673	0.00336278
428	LOC_Os12g05260	106.97	230.219	1.1058	0.000406388	234.297	758.855	1.69549	0.000406388
429	LOC_Os12g07110	7.87372	19.1639	1.28327	0.000406388	4.8922	17.116	1.80679	0.000406388
430	LOC_Os12g07480	1.2459	3.90878	1.64953	0.000406388	1.17324	8.29177	2.82118	0.000406388
431	LOC_Os12g08090	5.17487	15.9596	1.62483	0.000406388	8.23558	43.678	2.40696	0.000406388
432	LOC_Os12g08260	13.8399	45.0495	1.70268	0.000406388	9.54415	117.306	3.61952	0.000406388
433	LOC_Os12g08760	0.199317	41.5669	7.70423	0.000406388	6.23412	417.417	6.06516	0.000406388
434	LOC_Os12g10730	4.21607	20.8564	2.30652	0.0476411	1.78573	4.16563	1.22202	0.0476411
435	LOC_Os12g16080	0.250374	2.61627	3.38535	0.0459014	0.810574	1.77288	1.12908	0.0459014
436	LOC_Os12g19381	282.487	2639.42	3.22397	0.000406388	87.3651	241.033	1.4641	0.000406388
437	LOC_Os12g19580	0.275077	1.45343	2.40155	0.0292785	0.213527	0.811448	1.92608	0.0292785
438	LOC_Os12g25170	0.267291	4.40352	4.04217	0.000406388	0.332661	8.06782	4.60005	0.000406388
439	LOC_Os12g26940	0.578062	4.64344	3.0059	0.0120446	0.504114	1.33381	1.40373	0.0120446
440	LOC_Os12g27440	3.82966	12.8778	1.7496	0.000406388	1.61866	29.9804	4.21115	0.000406388
441	LOC_Os12g29330	1.79664	6.20743	1.78869	0.000406388	1.98565	36.6804	4.20733	0.000406388
442	LOC_Os12g32250	4.84249	10.5786	1.12733	0.000406388	4.6378	43.4935	3.22929	0.000406388
443	LOC_Os12g34550	5.37074	15.8098	1.55763	0.00808427	2.81626	9.05985	1.68571	0.00808427
444	LOC_Os12g35340	0.157261	17.0143	6.75744	0.000406388	3.51087	25.6649	2.8699	0.000406388
445	LOC_Os12g36910	2.15739	23.4526	3.44239	0.000406388	3.18203	21.7196	2.77098	0.000406388
446	LOC_Os12g37519	0.192338	2.7493	3.83735	0.00140546	2.78484	95.2254	5.09568	0.00140546
447	LOC_Os12g39110	5.76312	28.8508	2.32369	0.000406388	5.56579	25.7744	2.21128	0.000406388
448	LOC_Os12g39120	1.8303	4.38749	1.26132	0.00140546	1.78047	6.46152	1.85962	0.00140546
449	LOC_Os12g40180	3.77356	42.5185	3.49409	0.0126371	0.707696	5.68605	3.00623	0.0126371
450	LOC_Os12g40260	2.49273	7.58833	1.60606	0.000406388	2.5163	35.2872	3.80977	0.000406388
451	LOC_Os12g40419	0.413679	1.77003	2.09719	0.0414697	0.714232	1.74067	1.28518	0.0414697
452	LOC_Os12g41124	0.374736	3.50112	3.22387	0.000406388	0.279859	2.73168	3.28702	0.000406388
453	LOC_Os12g42910	1.05108	5.74564	2.4506	0.000406388	0.537244	10.8085	4.33045	0.000406388
454	LOC_Os12g43450	0.227891	26.2442	6.84751	0.0110223	0.158734	6.67484	5.39405	0.0110223
455	LOC_Os12g43640	4.12198	10.7634	1.38472	0.000406388	15.8321	74.1171	2.22695	0.000406388
456	LOC_Os12g43880	0.208489	3.02216	3.85754	0.000406388	0.627544	26.0297	5.3743	0.000406388
457	LOC_Os12g44250	0.122417	0.940734	2.94198	0.000406388	0.253625	12.4874	5.62163	0.000406388
458	LOC_Os12g01449	0.345187	6.51476	4.23826	0.00535286	0.153343	0.954015	2.63725	0.00535286
459	LOC_Os12g02250	2.48294	5.17135	1.05849	0.000406388	2.98597	28.6294	3.26123	0.000406388
460	LOC_Os12g02400	0.18204	1.15821	2.66957	0.00999539	0.272387	2.29461	3.07452	0.00999539
461	LOC_Os12g03720	8.12375	28.9517	1.83343	0.000406388	7.7826	124.148	3.99567	0.000406388
462	LOC_Os12g03822	4.39214	9.78391	1.15549	0.00109132	4.57166	13.4389	1.55563	0.00109132
463	LOC_Os12g03860	0.769794	8.66835	3.49321	0.0246305	0.372472	1.07388	1.52763	0.0246305
464	LOC_Os12g03899	5.5671	15.6296	1.48928	0.000406388	5.50222	61.2304	3.47616	0.000406388
465	LOC_Os12g04270	2.91818	10.712	1.87609	0.0159278	2.41267	8.85531	1.87591	0.0159278
466	LOC_Os12g05180	0.771809	1.9481	1.33575	0.00336278	1.16852	3.84738	1.71919	0.00336278
467	LOC_Os12g05650	52.8708	182.333	1.78603	0.000406388	41.9191	184.052	2.13443	0.000406388
468	LOC_Os12g05680	2.09482	7.25577	1.7923	0.0496271	1.17713	4.23772	1.84801	0.0496271
469	LOC_Os12g06220	0.270834	9.35914	5.1109	0.000406388	1.13492	15.0282	3.72701	0.000406388
470	LOC_Os12g06340	4.1497	11.2931	1.44436	0.00535286	3.68085	9.72364	1.40146	0.00535286
471	LOC_Os12g07190	6.27964	19.4855	1.63365	0.000406388	3.55388	21.6962	2.60998	0.000406388
472	LOC_Os12g07550	2.7531	9.77904	1.82864	0.0118383	1.97137	6.32778	1.6825	0.0118383
473	LOC_Os12g08130	1.85455	15.5657	3.06923	0.000406388	8.37812	33.1689	1.98513	0.000406388
474	LOC_Os12g08700	3.55397	26.5318	2.90022	0.000406388	7.33976	147.673	4.33053	0.000406388
475	LOC_Os12g08810	14.4538	32.6683	1.17644	0.000406388	19.3367	111.464	2.52716	0.000406388
476	LOC_Os12g10710	15.7901	38.4829	1.2852	0.000406388	10.1183	41.8439	2.04805	0.000406388
477	LOC_Os12g12260	13.0105	48.4405	1.89654	0.000406388	15.3678	101.651	2.72564	0.000406388
478	LOC_Os12g12850	24.2756	168.115	2.79187	0.000406388	10.4448	126.034	3.59296	0.000406388
479	LOC_Os12g15470	1.1623	4.4509	1.93711	0.000406388	3.01216	16.4338	2.4478	0.000406388
480	LOC_Os12g24800	1.67945	6.95213	2.04947	0.000406388	1.71294	7.18155	2.06782	0.000406388
481	LOC_Os12g25630	4.60654	9.22092	1.00123	0.00651291	5.08232	11.7023	1.20323	0.00651291
482	LOC_Os12g26044	9.55369	19.405	1.0223	0.000406388	9.24965	25.8357	1.4819	0.000406388
483	LOC_Os12g26290	5.5858	44.0741	2.9801	0.000406388	8.26342	119.652	3.85596	0.000406388
484	LOC_Os12g29400	9.79301	22.7493	1.216	0.000406388	11.0002	255.032	4.53508	0.000406388
485	LOC_Os12g32360	41.3437	93.191	1.17252	0.0177939	7.98145	22.8507	1.51752	0.0177939
486	LOC_Os12g32580	7.30541	15.9302	1.12473	0.0142112	3.58298	10.5248	1.55456	0.0142112
487	LOC_Os12g32760	2.40901	6.80691	1.49856	0.000406388	2.42257	12.5647	2.37477	0.000406388
488	LOC_Os12g32940	2.10851	7.50498	1.83162	0.000406388	1.96329	9.08614	2.21039	0.000406388
489	LOC_Os12g37690	0.001	0.477407	8.89908	0.000406388	0.001	34.2567	15.0641	0.000406388
490	LOC_Os12g37910	16.6665	56.9835	1.77359	0.000406388	13.8772	34.2317	1.30262	0.000406388
491	LOC_Os12g38610	0.715176	2.2406	1.64751	0.000406388	1.4826	11.0685	2.90026	0.000406388
492	LOC_Os12g39310	0.068561	2.29611	5.06566	0.000761939	1.90398	14.4882	2.92779	0.000761939
493	LOC_Os12g42550	46.0006	106.067	1.20525	0.000406388	37.8484	99.6817	1.3971	0.000406388
494	LOC_Os12g42850	30.9982	71.1526	1.19873	0.000406388	17.3481	195.789	3.49645	0.000406388
495	LOC_Os12g43340	9.8533	120.44	3.61156	0.000406388	4.51171	124.766	4.78941	0.000406388
496	LOC_Os12g43870	1.43696	4.77605	1.7328	0.000406388	5.59603	49.3798	3.14145	0.000406388
497	LOC_Os12g44110	0.0465022	1.52822	5.03841	0.0089443	0.0802677	5.9462	6.211	0.0089443
498	LOC_Os02g01210	1.56717	17.4038	3.47317	0.00109132	1.61565	5.31379	1.71763	0.00109132
499	LOC_Os02g02600	5.496	19.7575	1.84595	0.000406388	4.47437	34.1687	2.93292	0.000406388
500	LOC_Os02g02830	9.49098	111.325	3.55208	0.000406388	6.8789	203.245	4.8849	0.000406388
501	LOC_Os02g03370	0.937691	3.32014	1.82406	0.00256327	0.785792	3.89549	2.30959	0.00256327
502	LOC_Os02g05610	0.150402	0.622933	2.05025	0.0326404	0.0757129	0.493694	2.70501	0.0326404
503	LOC_Os02g06930	5.04611	16.4968	1.70894	0.000406388	7.47773	52.2137	2.80376	0.000406388
504	LOC_Os02g07690	2.21985	8.74387	1.97781	0.000406388	7.88029	39.0662	2.3096	0.000406388
505	LOC_Os02g08150	0.871375	5.44318	2.64308	0.000406388	0.300235	8.05356	4.74546	0.000406388
506	LOC_Os02g08364	23.2626	51.8503	1.15634	0.000406388	14.932	45.3128	1.60151	0.000406388
507	LOC_Os02g08440	11.6819	108.265	3.21222	0.000406388	64.8693	251.081	1.95255	0.000406388
508	LOC_Os02g09400	4.45757	9.70489	1.12245	0.000406388	3.55115	17.7457	2.32111	0.000406388
509	LOC_Os02g10350	0.0723938	8.60092	6.89248	0.0304066	0.0565651	1.16188	4.36041	0.0304066
510	LOC_Os02g10880	7.78882	26.2352	1.75203	0.000406388	1.40628	7.20125	2.35636	0.000406388
511	LOC_Os02g12380	0.165712	1.04884	2.66204	0.0046296	0.11097	12.6742	6.83558	0.0046296
512	LOC_Os02g13060	64.9021	273.991	2.07779	0.000406388	45.7612	272.065	2.57175	0.000406388
513	LOC_Os02g13290	4.13459	105.042	4.66708	0.000406388	6.70858	229.977	5.09934	0.000406388
514	LOC_Os02g13300	6.45126	19.8404	1.62079	0.000406388	9.77561	43.4789	2.15306	0.000406388
515	LOC_Os02g13420	3.14266	7.38054	1.23174	0.00109132	0.140427	1.69576	3.59404	0.00109132
516	LOC_Os02g13890	6.36434	16.2169	1.34942	0.000406388	4.47609	21.2719	2.24864	0.000406388
517	LOC_Os02g15270	1.00394	3.56028	1.82632	0.0190712	1.03643	2.99362	1.53027	0.0190712
518	LOC_Os02g15860	0.957939	21.423	4.48308	0.00957794	1.2943	45.4046	5.13259	0.00957794
519	LOC_Os02g16620	50.3011	117.589	1.22509	0.000406388	30.3991	211.72	2.80006	0.000406388
520	LOC_Os02g17350	1.3503	9.86099	2.86845	0.000406388	0.449124	11.3861	4.66402	0.000406388
521	LOC_Os02g19770	13.7584	105.326	2.93648	0.000406388	7.05081	229.144	5.02232	0.000406388
522	LOC_Os02g19924	16.2565	55.8634	1.78089	0.00310073	9.31185	21.1984	1.18682	0.00310073
523	LOC_Os02g21040	0.687489	3.09633	2.17115	0.000406388	2.82922	32.0605	3.50232	0.000406388
524	LOC_Os02g21880	39.41	79.4016	1.01061	0.000406388	30.6732	85.2207	1.47423	0.000406388
525	LOC_Os02g21920	10.653	44.2581	2.05468	0.000406388	23.1676	160.032	2.78818	0.000406388
526	LOC_Os02g27030	122.139	291.293	1.25395	0.000406388	80.5401	270.826	1.74959	0.000406388
527	LOC_Os02g27480	9.39861	20.6373	1.13473	0.000406388	7.75768	35.8603	2.20869	0.000406388
528	LOC_Os02g28340	5.92549	18.1138	1.61208	0.0369554	4.15965	9.59791	1.20626	0.0369554
529	LOC_Os02g30320	7.11719	41.0516	2.52806	0.000406388	3.8674	56.4547	3.86766	0.000406388
530	LOC_Os02g30714	0.415293	1.74438	2.07051	0.000406388	0.61332	7.20665	3.55462	0.000406388
531	LOC_Os02g33110	6.48287	25.403	1.97029	0.000406388	8.87895	118.602	3.7396	0.000406388
532	LOC_Os02g33680	0.479617	4.02154	3.06779	0.000406388	0.994739	22.6462	4.50881	0.000406388
533	LOC_Os02g33710	114.967	241.52	1.07092	0.00535286	99.4231	209.371	1.07441	0.00535286
534	LOC_Os02g34990	1.02136	2.90257	1.50684	0.000406388	1.43253	8.36781	2.54628	0.000406388
535	LOC_Os02g35130	21.8658	65.1283	1.57461	0.000406388	14.5775	105.93	2.8613	0.000406388
536	LOC_Os02g36870	10.7348	21.6783	1.01396	0.0122414	7.25142	15.914	1.13396	0.0122414
537	LOC_Os02g36880	4.52912	15.8128	1.80379	0.000406388	6.0754	44.4473	2.87104	0.000406388
538	LOC_Os02g37930	28.6514	63.096	1.13894	0.000406388	36.8356	225.03	2.61094	0.000406388
539	LOC_Os02g40010	2.8296	9.43961	1.73813	0.0338969	5.21141	11.09	1.08951	0.0338969
540	LOC_Os02g41860	30.2531	70.7037	1.2247	0.000406388	20.204	152.151	2.91279	0.000406388
541	LOC_Os02g42220	36.9271	80.5005	1.12432	0.000406388	17.4491	94.4633	2.4366	0.000406388
542	LOC_Os02g42990	1.35767	5.15302	1.92429	0.000406388	1.82757	25.7506	3.81661	0.000406388
543	LOC_Os02g43170	0.665311	2.4839	1.90051	0.00362106	1.58205	6.69767	2.08186	0.00362106
544	LOC_Os02g43330	56.828	367.169	2.69177	0.000406388	38.099	491.702	3.68996	0.000406388
545	LOC_Os02g43700	1.65471	4.66292	1.49466	0.000406388	5.40147	50.4674	3.22393	0.000406388
546	LOC_Os02g43840	1.2712	4.2455	1.73974	0.00109132	1.00708	5.19882	2.36801	0.00109132
547	LOC_Os02g44980	23.8192	81.664	1.77758	0.000406388	36.5694	280.689	2.94026	0.000406388
548	LOC_Os02g44990	1.17938	3.78201	1.68112	0.000406388	1.6981	20.9193	3.62284	0.000406388
549	LOC_Os02g45320	5.33229	11.6854	1.13188	0.000406388	6.25492	39.3495	2.65328	0.000406388
550	LOC_Os02g45380	0.637502	7.22009	3.50152	0.000406388	1.52129	73.8203	5.60065	0.000406388
551	LOC_Os02g45390	5.1934	10.6982	1.04262	0.0163093	6.89497	14.7531	1.0974	0.0163093
552	LOC_Os02g45450	0.88595	23.4405	4.72563	0.000406388	0.572119	13.7145	4.58324	0.000406388
553	LOC_Os02g45520	0.402761	4.22967	3.39255	0.000406388	0.725438	3.80363	2.39045	0.000406388
554	LOC_Os02g46380	4.96526	19.8667	2.00041	0.000406388	7.15454	46.9783	2.71506	0.000406388
555	LOC_Os02g46480	8.36895	19.3959	1.21263	0.000406388	8.02388	48.6916	2.6013	0.000406388
556	LOC_Os02g46650	3.7095	14.6501	1.98161	0.000406388	4.81115	45.1201	3.22932	0.000406388
557	LOC_Os02g47110	3.95362	17.6913	2.16179	0.000406388	2.82135	21.2319	2.91178	0.000406388
558	LOC_Os02g48080	2.95578	26.8414	3.18285	0.000406388	3.7814	69.0495	4.19064	0.000406388
559	LOC_Os02g48340	9.43969	19.5092	1.04734	0.000406388	10.5941	79.0029	2.89864	0.000406388
560	LOC_Os02g48560	89.5603	195.139	1.12357	0.0460484	0.180651	2.29476	3.66707	0.0460484
561	LOC_Os02g48770	2.22163	65.5062	4.88194	0.000406388	6.48151	55.9811	3.11054	0.000406388
562	LOC_Os02g48860	4.75314	16.849	1.82571	0.000406388	7.95798	37.9081	2.25203	0.000406388
563	LOC_Os02g49650	0.181076	0.993093	2.45533	0.00140546	0.732207	5.77727	2.98006	0.00140546
564	LOC_Os02g49760	33.2186	69.9326	1.07397	0.000406388	21.283	158.907	2.90041	0.000406388
565	LOC_Os02g50130	9.21475	39.7496	2.10892	0.000761939	12.6205	43.5971	1.78846	0.000761939
566	LOC_Os02g50174	2.9725	21.3136	2.84203	0.00362106	1.63288	5.20193	1.67163	0.00362106
567	LOC_Os02g50930	3.62763	13.5628	1.90256	0.000406388	3.72943	19.7479	2.40467	0.000406388
568	LOC_Os02g51110	3.34072	117.036	5.13065	0.000406388	15.0972	50.7944	1.75039	0.000406388
569	LOC_Os02g51670	7.64612	27.5863	1.85115	0.000406388	23.3595	129.457	2.47039	0.000406388
570	LOC_Os02g51930	0.850929	26.7171	4.97258	0.000406388	5.58484	240.842	5.43043	0.000406388
571	LOC_Os02g52210	3.044	35.6795	3.55106	0.000406388	6.52129	88.0758	3.75552	0.000406388
572	LOC_Os02g52390	24.3553	64.9223	1.41448	0.000406388	18.1833	59.1923	1.7028	0.000406388
573	LOC_Os02g52560	6.12585	17.4966	1.51409	0.000406388	5.02654	71.7836	3.83602	0.000406388
574	LOC_Os02g52990	15.9433	134.177	3.07312	0.000406388	13.0842	127.143	3.28055	0.000406388
575	LOC_Os02g53180	13.7879	81.7441	2.56771	0.000406388	21.6456	137.329	2.66549	0.000406388
576	LOC_Os02g54010	7.15957	17.1414	1.25954	0.000406388	7.30108	17.6415	1.27279	0.000406388
577	LOC_Os02g54240	1.95837	13.7361	2.81025	0.000406388	0.715628	59.0554	6.36672	0.000406388
578	LOC_Os02g54980	4.40221	12.9479	1.55642	0.000406388	3.27115	10.0846	1.62428	0.000406388
579	LOC_Os02g55600	2.41868	17.6864	2.87035	0.000406388	1.22643	16.9738	3.79077	0.000406388
580	LOC_Os02g55910	13.0732	47.3992	1.85825	0.000406388	9.93437	66.6723	2.74659	0.000406388
581	LOC_Os02g56180	15.102	37.7349	1.32116	0.00140546	11.0507	26.715	1.27351	0.00140546
582	LOC_Os02g56600	0.895391	3.34369	1.90085	0.000406388	1.00799	8.33895	3.04838	0.000406388
583	LOC_Os02g57390	20.2526	40.7559	1.0089	0.000406388	15.3647	65.4782	2.0914	0.000406388
584	LOC_Os02g57600	25.3556	87.9781	1.79484	0.000406388	9.92687	77.7728	2.96985	0.000406388
585	LOC_Os02g57710	32.9772	73.1596	1.14958	0.000406388	24.0589	101.293	2.07389	0.000406388
586	LOC_Os02g57720	2.42532	165.542	6.09288	0.000406388	0.310956	349.11	10.1328	0.000406388
587	LOC_Os02g58150	5.29008	11.3097	1.0962	0.000406388	2.27735	25.4412	3.48174	0.000406388
588	LOC_Os02g01326	0.961337	32.4909	5.07885	0.000406388	1.9685	67.7957	5.10603	0.000406388
589	LOC_Os02g01810	0.223314	0.9726	2.12277	0.00109132	0.414475	5.15551	3.63676	0.00109132
590	LOC_Os02g02400	6.30268	102.514	4.02371	0.000406388	1.35135	12.7294	3.23569	0.000406388
591	LOC_Os02g03020	12.1108	34.4834	1.50961	0.000406388	2.19536	75.9072	5.11171	0.000406388
592	LOC_Os02g04010	10.3894	27.5803	1.40853	0.000406388	14.0641	46.1085	1.71302	0.000406388
593	LOC_Os02g04130	1.7742	14.3529	3.0161	0.000406388	4.59727	42.8133	3.21921	0.000406388
594	LOC_Os02g04160	0.984164	65.6733	6.06026	0.000406388	1.77665	95.1262	5.74261	0.000406388
595	LOC_Os02g05710	11.3398	45.9503	2.01868	0.000406388	6.40829	135.807	4.40547	0.000406388
596	LOC_Os02g06550	32.8871	322.061	3.29174	0.000406388	20.2613	78.8673	1.9607	0.000406388
597	LOC_Os02g06570	7.1232	15.401	1.11243	0.000406388	6.18941	19.8049	1.67798	0.000406388
598	LOC_Os02g07770	0.956871	3.62351	1.92099	0.000406388	1.00822	6.07922	2.59208	0.000406388
599	LOC_Os02g08500	9.31731	33.2042	1.83338	0.000406388	7.10959	68.7797	3.27414	0.000406388
600	LOC_Os02g09050	3.13755	110.162	5.13384	0.000406388	2.27437	78.3529	5.10645	0.000406388
601	LOC_Os02g09510	0.957686	3.24069	1.75868	0.000406388	0.796336	15.4511	4.27819	0.000406388
602	LOC_Os02g09810	13.6935	107.943	2.97871	0.000406388	8.31094	120.944	3.86318	0.000406388
603	LOC_Os02g10730	4.6119	26.8495	2.54146	0.000406388	5.34478	49.7015	3.21709	0.000406388
604	LOC_Os02g10920	12.0185	28.2839	1.23472	0.000406388	23.9842	113.588	2.24365	0.000406388
605	LOC_Os02g11070	0.920298	6.85484	2.89695	0.000406388	5.75173	44.0769	2.93795	0.000406388
606	LOC_Os02g11720	0.667539	5.26871	2.98053	0.0358815	0.307767	1.13522	1.88306	0.0358815
607	LOC_Os02g11859	1.54777	23.2459	3.90871	0.000406388	3.82297	82.621	4.43374	0.000406388
608	LOC_Os02g12350	0.166371	1.28828	2.95297	0.00438139	0.0914317	7.95599	6.4432	0.00438139
609	LOC_Os02g12480	1.51559	11.4598	2.91863	0.000406388	16.9264	199.146	3.55648	0.000406388
610	LOC_Os02g13370	2.06	8.58963	2.05995	0.0114316	1.22027	8.47591	2.79617	0.0114316
611	LOC_Os02g14480	3.01536	14.2226	2.23778	0.000406388	2.94822	39.7158	3.7518	0.000406388
612	LOC_Os02g15020	0.197757	2.66381	3.75169	0.0374121	0.0655128	0.940882	3.84417	0.0374121
613	LOC_Os02g15520	2.19746	7.78201	1.82431	0.000406388	2.39795	15.1558	2.66	0.000406388
614	LOC_Os02g24080	9.15623	46.4945	2.34423	0.000406388	9.30177	93.1795	3.32444	0.000406388
615	LOC_Os02g27360	3.12858	12.3528	1.98126	0.000406388	3.36487	47.825	3.82914	0.000406388
616	LOC_Os02g33330	1.02041	10.5731	3.37318	0.00200092	1.06181	7.61369	2.84207	0.00200092
617	LOC_Os02g34600	5.64108	19.033	1.75446	0.000406388	8.80757	111.225	3.65859	0.000406388
618	LOC_Os02g34810	15.3682	52.4512	1.77103	0.000406388	8.73933	22.7439	1.37989	0.000406388
619	LOC_Os02g35180	3.66562	13.668	1.89867	0.0247993	2.89189	6.45092	1.15749	0.0247993
620	LOC_Os02g35190	6.67322	13.5585	1.02274	0.000406388	4.53285	13.3578	1.55919	0.000406388
621	LOC_Os02g35910	7.6775	16.2771	1.08414	0.000406388	7.56835	23.5546	1.63796	0.000406388
622	LOC_Os02g36350	0.0599374	2.63422	5.45778	0.00228516	0.144072	4.10276	4.83173	0.00228516
623	LOC_Os02g37030	19.4495	49.2084	1.33917	0.000406388	14.1753	42.0589	1.56903	0.000406388
624	LOC_Os02g37610	9.41008	40.0804	2.09062	0.000406388	5.86397	20.4889	1.80489	0.000406388
625	LOC_Os02g37654	1.55852	10.7232	2.78249	0.000406388	0.342181	9.17602	4.74504	0.000406388
626	LOC_Os02g39290	2.63403	6.62523	1.3307	0.0177939	1.42938	4.89328	1.77541	0.0177939
627	LOC_Os02g39930	14.5191	47.959	1.72385	0.000406388	4.71062	22.3943	2.24914	0.000406388
628	LOC_Os02g40040	16.2734	37.1244	1.18985	0.000406388	20.8635	119.569	2.51879	0.000406388
629	LOC_Os02g40090	22.5311	48.0155	1.09158	0.000406388	15.2933	44.0505	1.52626	0.000406388
630	LOC_Os02g40530	0.736549	4.16447	2.49928	0.000406388	0.862664	7.28772	3.0786	0.000406388
631	LOC_Os02g41480	0.154621	1.64783	3.41376	0.0304066	0.296288	0.936098	1.65966	0.0304066
632	LOC_Os02g41820	23.7045	102.258	2.10898	0.000406388	25.0151	194.005	2.95522	0.000406388
633	LOC_Os02g41890	1.39666	5.20219	1.89714	0.000406388	1.63963	21.0187	3.68023	0.000406388
634	LOC_Os02g42440	6.06213	14.0299	1.21061	0.000406388	3.4872	40.4533	3.53612	0.000406388
635	LOC_Os02g42570	7.18242	32.3968	2.17331	0.00763954	4.22321	11.1126	1.39578	0.00763954
636	LOC_Os02g42585	6.49847	46.0352	2.82457	0.000406388	12.9976	106.955	3.04069	0.000406388
637	LOC_Os02g42890	5.14799	23.1645	2.16983	0.0304066	4.77659	9.8684	1.04684	0.0304066
638	LOC_Os02g43370	5.9281	15.7882	1.41321	0.000406388	2.05185	26.3093	3.68058	0.000406388
639	LOC_Os02g43430	0.741402	4.67356	2.65619	0.000406388	0.540524	10.2542	4.24571	0.000406388
640	LOC_Os02g43790	0.603388	18.2795	4.921	0.000406388	1.71576	84.5591	5.62304	0.000406388
641	LOC_Os02g44010	4.14235	9.18559	1.14892	0.000406388	4.84908	23.1569	2.25566	0.000406388
642	LOC_Os02g45460	1.65439	6.26162	1.92024	0.00535286	0.798425	2.75428	1.78645	0.00535286
643	LOC_Os02g45780	3.25288	13.2666	2.02801	0.000406388	7.27266	69.4447	3.25531	0.000406388
644	LOC_Os02g46030	1.81485	4.58065	1.3357	0.000406388	1.76372	12.9828	2.87991	0.000406388
645	LOC_Os02g46420	5.8803	12.0249	1.03206	0.000406388	8.31591	29.8352	1.84307	0.000406388
646	LOC_Os02g46610	11.3127	43.9969	1.95946	0.000406388	12.0443	65.6393	2.44621	0.000406388
647	LOC_Os02g47200	3.10156	9.42972	1.60422	0.000406388	5.2063	22.5948	2.11766	0.000406388
648	LOC_Os02g47580	21.0533	45.2937	1.10526	0.000406388	17.6592	68.5292	1.9563	0.000406388
649	LOC_Os02g48320	0.266743	3.48872	3.70918	0.000406388	1.22879	15.6966	3.67514	0.000406388
650	LOC_Os02g48640	3.72212	11.3403	1.60726	0.000406388	5.12033	31.9102	2.63971	0.000406388
651	LOC_Os02g48870	3.26999	20.6972	2.66208	0.0463446	2.03444	11.7379	2.52847	0.0463446
652	LOC_Os02g50730	1.5788	6.63577	2.07144	0.000406388	1.444	51.6229	5.15987	0.000406388
653	LOC_Os02g50940	1.32844	4.19146	1.65772	0.00109132	5.04056	18.1719	1.85005	0.00109132
654	LOC_Os02g51350	16.3939	59.6485	1.86333	0.000406388	26.6433	303.544	3.51006	0.000406388
655	LOC_Os02g51500	62.7947	168.701	1.42575	0.000406388	40.5802	248.575	2.61483	0.000406388
656	LOC_Os02g51910	0.702139	4.93603	2.81352	0.000406388	1.63454	9.85697	2.59226	0.000406388
657	LOC_Os02g51970	0.846073	5.81662	2.78133	0.000406388	2.78292	18.9227	2.76545	0.000406388
658	LOC_Os02g52010	9.58502	70.8198	2.8853	0.000406388	4.58683	108.801	4.56805	0.000406388
659	LOC_Os02g52670	3.55005	17.4056	2.29364	0.000406388	15.476	196.614	3.66726	0.000406388
660	LOC_Os02g53070	1.86559	5.08375	1.44626	0.000761939	2.06535	6.15261	1.57481	0.000761939
661	LOC_Os02g53160	5.89128	15.0731	1.35532	0.000406388	7.91777	42.6803	2.4304	0.000406388
662	LOC_Os02g53380	0.316786	0.85871	1.43866	0.00978433	0.681527	2.24121	1.71744	0.00978433
663	LOC_Os02g53410	1.87116	5.96677	1.67302	0.000406388	0.919384	27.2134	4.88751	0.000406388
664	LOC_Os02g53510	2.75314	15.658	2.50775	0.000406388	2.57867	63.506	4.62219	0.000406388
665	LOC_Os02g53750	1.70526	19.3143	3.50161	0.000406388	2.839	32.5622	3.51974	0.000406388
666	LOC_Os02g54254	18.1346	58.4228	1.68779	0.000406388	9.567	407.979	5.41428	0.000406388
667	LOC_Os02g54760	7.28463	15.2425	1.06517	0.000406388	9.56546	24.3007	1.34509	0.000406388
668	LOC_Os02g55320	8.07699	25.8737	1.6796	0.000406388	7.4292	31.2686	2.07344	0.000406388
669	LOC_Os02g55610	7.09853	21.3589	1.58925	0.00674383	3.66986	10.0237	1.44962	0.00674383
670	LOC_Os02g55880	4.98329	12.8427	1.36578	0.000406388	4.99893	17.7424	1.82751	0.000406388
671	LOC_Os02g56900	21.7037	49.6819	1.19478	0.000406388	6.29498	244.105	5.27716	0.000406388
672	LOC_Os02g57160	14.6544	37.0409	1.33779	0.000406388	13.0658	94.67	2.85711	0.000406388
673	LOC_Os02g57260	59.9368	146.495	1.28934	0.000406388	23.6995	171.341	2.85394	0.000406388
674	LOC_Os02g57410	14.886	34.0416	1.19334	0.000406388	15.7117	75.2355	2.25957	0.000406388
675	LOC_Os02g57450	30.328	64.2288	1.08257	0.000406388	17.7299	89.2372	2.33146	0.000406388
676	LOC_Os02g57560	0.251381	1.68279	2.74291	0.0264959	0.238139	0.886317	1.89602	0.0264959
677	LOC_Os02g58360	2.60188	5.63222	1.11415	0.000406388	1.79111	4.79689	1.42125	0.000406388
678	LOC_Os03g02560	12.4071	28.3876	1.19409	0.000406388	12.7719	70.5606	2.46589	0.000406388
679	LOC_Os03g02650	0.572518	7.31012	3.6745	0.000406388	1.36508	12.7339	3.22162	0.000406388
680	LOC_Os03g02685	83.8012	224.807	1.42364	0.000406388	50.1739	510.546	3.34703	0.000406388
681	LOC_Os03g03200	1.6491	4.3304	1.39282	0.000761939	4.23092	19.1938	2.1816	0.000761939
682	LOC_Os03g03300	0.810057	4.64703	2.52021	0.000406388	1.04382	5.3193	2.34936	0.000406388
683	LOC_Os03g03440	2.60242	8.91914	1.77705	0.00228516	2.06751	14.384	2.7985	0.00228516
684	LOC_Os03g03790	0.166788	0.996529	2.5789	0.018169	0.242791	1.03178	2.08735	0.018169
685	LOC_Os03g04020	28.7903	127.818	2.15044	0.000406388	22.6232	73.2616	1.69525	0.000406388
686	LOC_Os03g04060	0.437571	4.53087	3.3722	0.000406388	0.580784	7.92919	3.7711	0.000406388
687	LOC_Os03g04110	3.26244	11.6274	1.83351	0.000406388	4.13678	16.4798	1.99412	0.000406388
688	LOC_Os03g04370	3.61382	11.7154	1.69681	0.000406388	5.38514	54.039	3.32695	0.000406388
689	LOC_Os03g04610	3.24831	10.7257	1.72331	0.0213796	5.0519	10.9427	1.11507	0.0213796
690	LOC_Os03g04650	3.72062	13.776	1.88854	0.000406388	4.44407	36.8866	3.05314	0.000406388
691	LOC_Os03g04660	10.132	32.709	1.69077	0.00362106	5.56703	13.2118	1.24685	0.00362106
692	LOC_Os03g04740	0.167016	1.07332	2.68402	0.00605346	0.175287	1.96787	3.48884	0.00605346
693	LOC_Os03g04770	30.0135	198.912	2.72845	0.000406388	36.8957	575.607	3.96356	0.000406388
694	LOC_Os03g04890	0.0760463	0.468729	2.6238	0.000406388	1.95942	14.6979	2.90711	0.000406388
695	LOC_Os03g05310	5.42865	19.9567	1.87821	0.000406388	6.13379	64.6589	3.398	0.000406388
696	LOC_Os03g05470	3.25218	7.00602	1.10719	0.000406388	1.60085	15.5452	3.27956	0.000406388
697	LOC_Os03g05760	2.58336	6.17393	1.25694	0.000406388	2.28149	11.3756	2.31789	0.000406388
698	LOC_Os03g06330	11.7803	26.2986	1.15861	0.000406388	5.06636	40.296	2.99162	0.000406388
699	LOC_Os03g06620	52.9692	194.462	1.87626	0.000406388	26.5673	131.187	2.3039	0.000406388
700	LOC_Os03g07190	3.06529	19.5569	2.67358	0.000406388	3.35344	84.7399	4.65933	0.000406388
701	LOC_Os03g07300	20.8625	71.5366	1.77777	0.000406388	8.3052	27.4895	1.72679	0.000406388
702	LOC_Os03g07360	8.70977	20.3111	1.22156	0.000406388	5.12045	39.1164	2.93343	0.000406388
703	LOC_Os03g07530	42.1606	93.7603	1.15308	0.000406388	41.6165	348.396	3.0655	0.000406388
704	LOC_Os03g07570	35.4651	140.63	1.98743	0.000406388	24.5233	78.2123	1.67324	0.000406388
705	LOC_Os03g08170	2.80833	12.6997	2.17701	0.0308991	3.14849	6.79303	1.1094	0.0308991
706	LOC_Os03g08330	2.05391	64.8621	4.98093	0.000406388	22.989	205.189	3.15794	0.000406388
707	LOC_Os03g08430	20.0065	52.185	1.38317	0.000406388	15.5806	130.978	3.0715	0.000406388
708	LOC_Os03g08624	0.105463	2.89401	4.77826	0.00582097	0.259385	2.71328	3.38687	0.00582097
709	LOC_Os03g08770	9.43232	23.8878	1.34059	0.000406388	9.47141	56.715	2.58208	0.000406388
710	LOC_Os03g08840	13.0433	69.7785	2.41947	0.000406388	11.3438	86.3204	2.9278	0.000406388
711	LOC_Os03g08860	16.4942	59.4611	1.84999	0.000406388	13.0383	234.086	4.16621	0.000406388
712	LOC_Os03g08870	16.2292	47.2095	1.54049	0.000406388	10.539	62.4155	2.56617	0.000406388
713	LOC_Os03g08970	8.84046	63.8278	2.85199	0.000406388	14.5118	129.207	3.15439	0.000406388
714	LOC_Os03g09140	1.24409	15.3287	3.62307	0.000406388	1.21317	56.9883	5.55381	0.000406388
715	LOC_Os03g09220	24.6098	85.5136	1.79692	0.000406388	9.41722	39.4192	2.06553	0.000406388
716	LOC_Os03g10100	0.001	1.56392	10.611	0.000406388	0.001	5.41976	12.404	0.000406388
717	LOC_Os03g10140	0.501029	2.54208	2.34304	0.000406388	3.5898	12.8828	1.84347	0.000406388
718	LOC_Os03g10320	5.99202	39.2409	2.71124	0.000406388	2.67094	40.6348	3.9273	0.000406388
719	LOC_Os03g10620	23.8505	55.6969	1.22358	0.000406388	24.7692	94.1764	1.92682	0.000406388
720	LOC_Os03g11360	4.58716	12.1891	1.40992	0.0132265	3.30419	8.89413	1.42856	0.0132265
721	LOC_Os03g11480	5.65218	16.1528	1.5149	0.00283372	4.3845	11.6707	1.41241	0.00283372
722	LOC_Os03g12370	7.9165	38.6853	2.28885	0.000406388	12.7768	59.9874	2.23113	0.000406388
723	LOC_Os03g12820	2.98584	10.6063	1.82871	0.000406388	6.11748	105.448	4.10745	0.000406388
724	LOC_Os03g12860	5.40633	28.0515	2.37536	0.0046296	8.85008	21.3483	1.27036	0.0046296
725	LOC_Os03g12990	9.81266	48.4399	2.30348	0.000406388	8.79709	122.791	3.80303	0.000406388
726	LOC_Os03g13390	1.15562	19.1428	4.05006	0.000406388	1.03601	8.13963	2.97393	0.000406388
727	LOC_Os03g13590	17.254	53.4057	1.63006	0.000406388	18.2115	76.2209	2.06534	0.000406388
728	LOC_Os03g15270	3.13346	10.6474	1.76467	0.000406388	7.46058	37.7314	2.33841	0.000406388
729	LOC_Os03g15410	15.4609	31.2426	1.01489	0.000406388	9.5195	108.642	3.51255	0.000406388
730	LOC_Os03g15770	7.29858	18.6884	1.35646	0.000406388	10.1154	45.2197	2.1604	0.000406388
731	LOC_Os03g16670	93.7032	211.475	1.17432	0.000406388	68.6257	716.916	3.38498	0.000406388
732	LOC_Os03g16860	76.4025	154.49	1.01582	0.000406388	61.909	1307.15	4.40013	0.000406388
733	LOC_Os03g17240	27.0419	60.3502	1.15816	0.00605346	32.2085	65.8335	1.03138	0.00605346
734	LOC_Os03g17600	3.933	10.1763	1.37151	0.0447254	2.5018	5.60392	1.16347	0.0447254
735	LOC_Os03g18150	6.63303	38.9428	2.55362	0.000406388	9.24742	81.3869	3.13767	0.000406388
736	LOC_Os03g18160	7.98357	16.582	1.05451	0.000406388	6.0898	33.7459	2.47025	0.000406388
737	LOC_Os03g18910	5.97648	13.8723	1.21484	0.000406388	8.97431	34.2257	1.93121	0.000406388
738	LOC_Os03g20120	46.1018	273.025	2.56614	0.000406388	62.6524	1045.72	4.06098	0.000406388
739	LOC_Os03g20870	0.875795	7.80486	3.15571	0.000406388	0.209455	20.0414	6.5802	0.000406388
740	LOC_Os03g20900	12.3893	46.1258	1.89648	0.000406388	10.9404	61.8217	2.49845	0.000406388
741	LOC_Os03g21640	3.25465	7.44442	1.19366	0.00200092	5.52057	16.044	1.53914	0.00200092
742	LOC_Os03g21720	35.3709	103.587	1.55021	0.000406388	34.6394	158.477	2.19379	0.000406388
743	LOC_Os03g22170	0.201432	1.24646	2.62947	0.0491969	0.0807427	0.97192	3.58943	0.0491969
744	LOC_Os03g22200	11.4552	116.46	3.34576	0.000406388	6.01319	222.998	5.21276	0.000406388
745	LOC_Os03g22770	8.62374	20.8521	1.27381	0.000406388	5.45434	29.4997	2.43522	0.000406388
746	LOC_Os03g22790	47.057	158.085	1.74822	0.000406388	25.8359	210.453	3.02605	0.000406388
747	LOC_Os03g24380	17.6963	42.161	1.25246	0.000406388	13.8433	90.0222	2.70109	0.000406388
748	LOC_Os03g24730	0.18759	1.03407	2.46268	0.000406388	0.248488	5.60591	4.4957	0.000406388
749	LOC_Os03g25270	13.5245	35.5531	1.3944	0.000406388	7.61269	109.933	3.85207	0.000406388
750	LOC_Os03g26210	7.28424	16.215	1.15448	0.00310073	6.57057	17.2991	1.39661	0.00310073
751	LOC_Os03g26870	29.716	142.25	2.25912	0.000406388	6.95843	48.9229	2.81368	0.000406388
752	LOC_Os03g27080	11.7647	74.6422	2.66553	0.000406388	9.48287	34.6945	1.87131	0.000406388
753	LOC_Os03g29190	0.385645	2.53583	2.71711	0.000406388	0.28444	14.0022	5.62139	0.000406388
754	LOC_Os03g29980	4.70776	13.5649	1.52677	0.000406388	6.12975	18.1571	1.56663	0.000406388
755	LOC_Os03g31180	3.80861	20.6793	2.44085	0.000406388	2.807	50.7601	4.17659	0.000406388
756	LOC_Os03g31490	22.9657	81.9013	1.83441	0.000406388	18.5522	51.918	1.48464	0.000406388
757	LOC_Os03g32160	0.595146	1.81774	1.61083	0.00582097	0.468595	1.69558	1.85537	0.00582097
758	LOC_Os03g32420	0.295235	1.08294	1.87502	0.000406388	2.14623	13.9616	2.70159	0.000406388
759	LOC_Os03g36760	1.53682	3.46934	1.17471	0.000406388	2.80327	16.165	2.52769	0.000406388
760	LOC_Os03g38540	10.8896	48.5381	2.15617	0.00387641	14.7876	33.9295	1.19815	0.00387641
761	LOC_Os03g40100	3.33678	9.32455	1.48258	0.000406388	3.36126	17.1742	2.35317	0.000406388
762	LOC_Os03g41438	0.482658	6.72501	3.80046	0.000406388	1.816	8.73012	2.26524	0.000406388
763	LOC_Os03g42520	1.17538	14.9094	3.66502	0.000406388	1.00605	21.063	4.38794	0.000406388
764	LOC_Os03g42600	2.91205	111.265	5.25582	0.000406388	0.745172	11.1167	3.89901	0.000406388
765	LOC_Os03g42760	1.32035	8.15848	2.62738	0.000406388	1.68111	8.72553	2.37583	0.000406388
766	LOC_Os03g42810	0.934542	10.882	3.54154	0.000406388	0.909474	32.8249	5.17361	0.000406388
767	LOC_Os03g42820	5.61519	13.1799	1.23093	0.000406388	3.52002	15.5279	2.14121	0.000406388
768	LOC_Os03g43810	0.311838	1.544	2.3078	0.00228516	0.196165	1.64563	3.0685	0.00228516
769	LOC_Os03g44380	29.9346	85.6814	1.51717	0.000406388	91.1587	306.3	1.74849	0.000406388
770	LOC_Os03g44620	382.099	986.525	1.36841	0.00109132	236.699	602.081	1.3469	0.00109132
771	LOC_Os03g44710	3.01591	6.99465	1.21366	0.00140546	2.4934	13.4419	2.43055	0.00140546
772	LOC_Os03g45300	1.9416	6.2337	1.68284	0.000406388	5.01961	14.6839	1.54859	0.000406388
773	LOC_Os03g48310	2.6718	18.0365	2.75504	0.000406388	1.8424	44.0237	4.57862	0.000406388
774	LOC_Os03g49720	1.36123	6.65678	2.28991	0.00283372	0.321017	2.59832	3.01686	0.00283372
775	LOC_Os03g50870	30.443	77.8112	1.35387	0.000406388	15.4497	117.56	2.92775	0.000406388
776	LOC_Os03g50960	90.7572	602.242	2.73026	0.000406388	98.0588	670.838	2.77425	0.000406388
777	LOC_Os03g51430	5.36374	12.0729	1.17046	0.000406388	1.50591	15.6184	3.37454	0.000406388
778	LOC_Os03g51580	3.38799	14.5613	2.10364	0.000406388	16.1421	121.765	2.9152	0.000406388
779	LOC_Os03g51640	21.7972	63.1646	1.53497	0.000406388	17.95	112.945	2.65356	0.000406388
780	LOC_Os03g53050	19.325	42.7762	1.14634	0.000406388	13.3602	51.1603	1.93708	0.000406388
781	LOC_Os03g53200	4.78492	11.797	1.30185	0.000406388	3.37815	20.7273	2.61723	0.000406388
782	LOC_Os03g53930	1.12125	13.4339	3.5827	0.000406388	1.29441	91.9988	6.15125	0.000406388
783	LOC_Os03g55010	0.575859	5.66123	3.29733	0.000406388	1.02201	5.94804	2.54101	0.000406388
784	LOC_Os03g55250	3.13933	12.993	2.04921	0.000406388	1.21059	10.6556	3.13783	0.000406388
785	LOC_Os03g55410	0.101294	4.24123	5.38786	0.000406388	0.25113	22.4203	6.48023	0.000406388
786	LOC_Os03g55590	14.2671	29.1868	1.03262	0.000406388	10.3904	40.9983	1.98031	0.000406388
787	LOC_Os03g55776	3.72316	74.5963	4.3245	0.0296038	4.47192	9.97871	1.15796	0.0296038
788	LOC_Os03g56000	7.76753	16.4338	1.08114	0.000406388	6.68424	26.6667	1.9962	0.000406388
789	LOC_Os03g56160	0.100027	6.84687	6.09699	0.000406388	0.208648	7.54861	5.17707	0.000406388
790	LOC_Os03g57310	2.20685	16.9658	2.94257	0.000406388	2.83412	67.5295	4.57455	0.000406388
791	LOC_Os03g57450	9.19207	20.1776	1.13429	0.000406388	5.6392	30.1087	2.41662	0.000406388
792	LOC_Os03g57640	3.7345	15.0845	2.01408	0.000406388	9.57365	166.407	4.1195	0.000406388
793	LOC_Os03g57880	21.8664	58.2494	1.41353	0.000406388	31.8981	258.003	3.01585	0.000406388
794	LOC_Os03g58160	16.1059	37.8681	1.23339	0.000406388	15.1983	51.3985	1.75782	0.000406388
795	LOC_Os03g58740	1.47482	4.79171	1.7	0.000406388	4.10894	18.9848	2.20801	0.000406388
796	LOC_Os03g58970	5.49937	14.2564	1.37427	0.000406388	5.07412	14.8324	1.54752	0.000406388
797	LOC_Os03g58980	0.38382	1.95311	2.34727	0.00140546	0.836436	5.75095	2.78147	0.00140546
798	LOC_Os03g59225	1.20699	3.54726	1.55529	0.000406388	1.6313	8.34508	2.3549	0.000406388
799	LOC_Os03g59320	4.79101	11.6962	1.28764	0.000406388	2.88764	149.43	5.69344	0.000406388
800	LOC_Os03g61200	11.1263	23.1397	1.0564	0.000406388	6.94191	20.1848	1.53986	0.000406388
801	LOC_Os03g61710	16.2931	38.4847	1.24002	0.000406388	7.99199	27.0011	1.75639	0.000406388
802	LOC_Os03g61960	93.2977	199.165	1.09405	0.00109132	84.1709	216.343	1.36193	0.00109132
803	LOC_Os03g62010	1.7024	6.27723	1.88256	0.000406388	1.7792	10.4491	2.55408	0.000406388
804	LOC_Os03g63900	2.97369	12.0104	2.01396	0.0349659	1.00286	2.5828	1.36482	0.0349659
805	LOC_Os03g63970	0.119683	15.194	6.98814	0.00140546	0.402698	3.0627	2.92703	0.00140546
806	LOC_Os03g64070	2.36478	10.9073	2.20552	0.000406388	2.68801	22.8409	3.08701	0.000406388
807	LOC_Os03g01750	34.0575	105.398	1.6298	0.000406388	26.4902	67.6581	1.3528	0.000406388
808	LOC_Os03g02310	4.43607	16.2907	1.87669	0.00140546	4.04623	12.5756	1.63598	0.00140546
809	LOC_Os03g02390	3.919	11.9761	1.6116	0.000406388	11.8804	53.502	2.17101	0.000406388
810	LOC_Os03g02460	0.751249	5.60178	2.89852	0.000406388	2.57258	13.1568	2.35452	0.000406388
811	LOC_Os03g02590	4.99233	65.9313	3.72318	0.00486959	2.69534	7.5171	1.47971	0.00486959
812	LOC_Os03g02750	8.80029	23.1853	1.39759	0.000406388	7.47339	42.3714	2.50326	0.000406388
813	LOC_Os03g03034	6.00485	146.602	4.60963	0.000406388	36.0473	1095.43	4.92546	0.000406388
814	LOC_Os03g03510	32.1202	78.7832	1.29441	0.000406388	20.5743	167.115	3.02193	0.000406388
815	LOC_Os03g03900	4.30063	9.66106	1.16763	0.000406388	7.0136	70.4423	3.32821	0.000406388
816	LOC_Os03g03910	0.440366	15.0698	5.09681	0.000406388	0.633449	14.0944	4.47575	0.000406388
817	LOC_Os03g04070	0.23547	4.35245	4.20821	0.000406388	1.00506	13.3361	3.72998	0.000406388
818	LOC_Os03g04440	7.76373	33.4829	2.1086	0.000406388	7.22669	24.9043	1.78499	0.000406388
819	LOC_Os03g04600	8.39839	34.7216	2.04765	0.000406388	5.68271	51.5557	3.18148	0.000406388
820	LOC_Os03g04930	11.772	25.7817	1.13099	0.000406388	15.2745	81.238	2.41103	0.000406388
821	LOC_Os03g05210	0.101484	1.09473	3.43125	0.0222551	0.118328	1.41523	3.58017	0.0222551
822	LOC_Os03g05390	78.2448	174.198	1.15466	0.000406388	87.3381	537.357	2.6212	0.000406388
823	LOC_Os03g05870	0.798345	5.84876	2.87305	0.00915664	0.42664	5.4827	3.6838	0.00915664
824	LOC_Os03g06240	114.276	374.52	1.71252	0.000406388	107.557	302.768	1.49311	0.000406388
825	LOC_Os03g06390	26.404	87.3823	1.72658	0.000406388	8.98247	68.2425	2.92549	0.000406388
826	LOC_Os03g07430	19.1579	67.3772	1.81432	0.000406388	20.5946	79.6476	1.95136	0.000406388
827	LOC_Os03g07480	18.6753	61.9524	1.73003	0.000406388	10.5006	124.742	3.5704	0.000406388
828	LOC_Os03g08200	2.21615	14.3261	2.69252	0.000406388	0.282399	18.314	6.01907	0.000406388
829	LOC_Os03g08310	0.43966	6.53194	3.89305	0.000406388	2.88579	46.2445	4.00224	0.000406388
830	LOC_Os03g08470	7.07842	57.5781	3.02402	0.000406388	5.28339	173.114	5.03411	0.000406388
831	LOC_Os03g08940	7.5866	29.4131	1.95493	0.000406388	13.5791	137.153	3.33633	0.000406388
832	LOC_Os03g09170	9.6177	49.3682	2.35982	0.000406388	38.1192	176.237	2.20893	0.000406388
833	LOC_Os03g09230	17.4885	35.5672	1.02414	0.000406388	7.64526	22.7817	1.57524	0.000406388
834	LOC_Os03g10080	17.4683	166.275	3.25076	0.000406388	14.5839	68.7506	2.237	0.000406388
835	LOC_Os03g10370	20.3273	41.7912	1.03978	0.000406388	10.8474	29.1007	1.4237	0.000406388
836	LOC_Os03g10450	1.71189	7.16328	2.06503	0.0242877	1.57367	4.75766	1.59612	0.0242877
837	LOC_Os03g11590	6.41357	26.9789	2.07263	0.000406388	9.61154	27.9523	1.54013	0.000406388
838	LOC_Os03g11734	4.88883	15.6486	1.67847	0.000406388	1.46704	12.0759	3.04115	0.000406388
839	LOC_Os03g11780	9.6533	37.3316	1.9513	0.000406388	6.65324	47.4169	2.83327	0.000406388
840	LOC_Os03g11900	0.404082	11.9727	4.88896	0.000406388	3.80978	1245.02	8.35225	0.000406388
841	LOC_Os03g11970	13.437	40.975	1.60853	0.000406388	5.17792	94.3776	4.188	0.000406388
842	LOC_Os03g12290	2.38838	55.6352	4.54189	0.000406388	3.66582	361.634	6.62425	0.000406388
843	LOC_Os03g12910	6.7552	19.9018	1.55883	0.0305719	6.76484	19.1283	1.49958	0.0305719
844	LOC_Os03g13840	29.894	105.483	1.81908	0.000406388	30.8615	162.215	2.39403	0.000406388
845	LOC_Os03g13870	5.30461	25.014	2.23742	0.000406388	6.93503	58.4667	3.07564	0.000406388
846	LOC_Os03g14400	1.40489	7.67162	2.44907	0.000406388	1.11685	12.5174	3.48643	0.000406388
847	LOC_Os03g14570	72.3233	398.865	2.46337	0.000406388	40.0129	356.118	3.15382	0.000406388
848	LOC_Os03g14590	38.278	92.8615	1.27857	0.000406388	49.7911	467.214	3.23012	0.000406388
849	LOC_Os03g14730	6.73502	17.006	1.33629	0.000406388	13.0494	50.1507	1.94229	0.000406388
850	LOC_Os03g15050	2.08208	48.0562	4.52863	0.000406388	2.96078	258.635	6.4488	0.000406388
851	LOC_Os03g15230	1.03044	2.4468	1.24764	0.000406388	0.580186	8.37959	3.85229	0.000406388
852	LOC_Os03g15570	7.12501	17.4656	1.29355	0.000406388	7.85873	33.2903	2.08273	0.000406388
853	LOC_Os03g15890	12.3712	45.1723	1.86845	0.000406388	22.1707	101.091	2.18893	0.000406388
854	LOC_Os03g16050	10.9471	30.674	1.48647	0.00228516	4.1215	10.5463	1.3555	0.00228516
855	LOC_Os03g16170	66.5018	142.539	1.09989	0.000406388	83.5095	394.976	2.24175	0.000406388
856	LOC_Os03g16230	13.4471	63.8588	2.24759	0.00109132	8.57262	21.3436	1.316	0.00109132
857	LOC_Os03g16390	1.02966	4.90543	2.25221	0.000406388	4.2805	21.9067	2.35552	0.000406388
858	LOC_Os03g17700	16.3468	56.1445	1.78014	0.000406388	22.3926	156.321	2.80342	0.000406388
859	LOC_Os03g18070	9.88482	36.4242	1.88161	0.000406388	21.0874	231.07	3.45388	0.000406388
860	LOC_Os03g18560	1.59274	21.2343	3.73681	0.000406388	2.30544	46.8625	4.34532	0.000406388
861	LOC_Os03g18790	0.15884	3.52356	4.47139	0.000761939	0.119972	4.87332	5.34414	0.000761939
862	LOC_Os03g18870	7.55326	23.2353	1.62115	0.000406388	10.6397	38.1093	1.84069	0.000406388
863	LOC_Os03g19940	3.18766	9.89823	1.63467	0.000406388	2.6619	16.7658	2.65499	0.000406388
864	LOC_Os03g20020	10.4526	21.7327	1.05601	0.000406388	8.71893	90.4973	3.37565	0.000406388
865	LOC_Os03g20090	0.423794	12.7305	4.90878	0.000406388	1.82371	26.1347	3.84102	0.000406388
866	LOC_Os03g20600	0.196045	1.96986	3.32884	0.0414697	0.158901	8.51645	5.74405	0.0414697
867	LOC_Os03g20680	1.57446	8.45785	2.42543	0.000406388	5.71467	19.1109	1.74165	0.000406388
868	LOC_Os03g21000	32.7655	103.652	1.6615	0.000406388	25.3722	206.424	3.02429	0.000406388
869	LOC_Os03g21030	14.4773	45.6128	1.65565	0.000406388	27.717	166.517	2.58683	0.000406388
870	LOC_Os03g21620	14.8557	31.3841	1.07902	0.000406388	22.256	68.0184	1.61173	0.000406388
871	LOC_Os03g22120	58.4129	177.24	1.60135	0.000406388	40.0851	142.96	1.83447	0.000406388
872	LOC_Os03g22670	0.536013	1.94847	1.862	0.0399643	0.278452	1.02131	1.87492	0.0399643
873	LOC_Os03g24560	7.9412	32.9672	2.0536	0.000406388	5.25394	64.7749	3.62396	0.000406388
874	LOC_Os03g27120	22.4063	176.707	2.97938	0.000406388	3.9695	244.909	5.94714	0.000406388
875	LOC_Os03g27190	4.54713	33.3473	2.87454	0.000406388	2.26351	22.3153	3.3014	0.000406388
876	LOC_Os03g27280	7.60148	30.4605	2.00259	0.000406388	6.3972	91.9593	3.84548	0.000406388
877	LOC_Os03g27590	7.99937	17.7389	1.14896	0.00310073	5.3266	13.3995	1.33089	0.00310073
878	LOC_Os03g27990	12.1097	35.0051	1.5314	0.000406388	4.78267	28.9918	2.59976	0.000406388
879	LOC_Os03g28940	18.2755	114.475	2.64705	0.000406388	38.4067	364.278	3.24561	0.000406388
880	LOC_Os03g30950	0.568102	6.461	3.50754	0.000761939	0.246702	3.46424	3.8117	0.000761939
881	LOC_Os03g32230	0.141564	0.915339	2.69285	0.000761939	0.567883	6.84179	3.59071	0.000761939
882	LOC_Os03g32270	1.59759	8.72055	2.44852	0.000406388	2.04166	14.644	2.8425	0.000406388
883	LOC_Os03g32314	25.953	72.9588	1.49118	0.00256327	45.8414	101.411	1.14549	0.00256327
884	LOC_Os03g37130	25.4508	78.2528	1.62043	0.00140546	16.9385	39.036	1.2045	0.00140546
885	LOC_Os03g37830	0.0837292	5.1533	5.94362	0.000406388	0.0806957	33.4483	8.69523	0.000406388
886	LOC_Os03g38590	1.8988	22.3835	3.55928	0.000406388	1.31103	62.0794	5.56534	0.000406388
887	LOC_Os03g41110	2.55503	23.1466	3.17939	0.000406388	3.23931	42.2492	3.70517	0.000406388
888	LOC_Os03g42730	0.215936	1.65555	2.93863	0.000406388	0.317379	5.14657	4.01933	0.000406388
889	LOC_Os03g43440	1.12356	6.91012	2.62063	0.000406388	1.20359	21.6506	4.16899	0.000406388
890	LOC_Os03g43510	7.04413	29.0697	2.04502	0.000406388	5.38082	18.8207	1.80642	0.000406388
891	LOC_Os03g44150	26.2686	60.2182	1.19686	0.000406388	8.71509	41.7356	2.25969	0.000406388
892	LOC_Os03g45170	1.50696	6.62354	2.13596	0.000406388	1.20216	19.7218	4.03609	0.000406388
893	LOC_Os03g45720	21.5784	84.6742	1.97233	0.000406388	17.806	73.1161	2.03783	0.000406388
894	LOC_Os03g45730	7.55246	18.8966	1.32311	0.000406388	10.5424	79.3264	2.9116	0.000406388
895	LOC_Os03g46070	0.001	1.11289	10.1201	0.000406388	0.001	0.511645	8.999	0.000406388
896	LOC_Os03g46440	0.98493	10.5415	3.41992	0.000406388	3.02574	10.3998	1.7812	0.000406388
897	LOC_Os03g47280	0.211253	2.44228	3.53118	0.000406388	2.26766	17.6652	2.96163	0.000406388
898	LOC_Os03g49630	0.119201	2.39545	4.32883	0.000406388	0.187075	3.55994	4.25016	0.000406388
899	LOC_Os03g49640	7.03867	18.1199	1.3642	0.000406388	8.74181	33.1882	1.92467	0.000406388
900	LOC_Os03g50280	5.78516	20.5876	1.83135	0.000406388	7.06428	139.115	4.29959	0.000406388
901	LOC_Os03g50490	2.4655	33.8813	3.78054	0.000406388	1.2781	57.8667	5.50066	0.000406388
902	LOC_Os03g51950	5.05254	11.9389	1.24059	0.00387641	7.91242	19.404	1.29416	0.00387641
903	LOC_Os03g51960	0.149908	7.38525	5.6225	0.00830449	0.158956	1.89155	3.57287	0.00830449
904	LOC_Os03g52010	0.10102	0.647197	2.67956	0.00140546	0.116949	1.71727	3.87617	0.00140546
905	LOC_Os03g52450	1.23555	4.48079	1.8586	0.00387641	1.19663	5.52897	2.20803	0.00387641
906	LOC_Os03g52760	10.1765	26.1196	1.35989	0.000406388	7.97959	29.9354	1.90747	0.000406388
907	LOC_Os03g54100	4.84145	13.1454	1.44105	0.00228516	6.21632	16.564	1.41392	0.00228516
908	LOC_Os03g54870	1.05192	2.96131	1.49321	0.00719537	1.76117	4.85565	1.46313	0.00719537
909	LOC_Os03g55030	0.682886	5.3981	2.98274	0.00109132	1.43957	5.27881	1.87457	0.00109132
910	LOC_Os03g55080	1.2035	15.8307	3.71742	0.000406388	1.809	53.0035	4.87282	0.000406388
911	LOC_Os03g55180	0.900205	2.9371	1.70607	0.0246305	3.4395	7.42826	1.11083	0.0246305
912	LOC_Os03g55540	10.5613	37.7504	1.8377	0.000406388	23.945	194.004	3.01829	0.000406388
913	LOC_Os03g55560	6.75032	14.5866	1.11162	0.000406388	12.3429	37.1557	1.5899	0.000406388
914	LOC_Os03g56220	2.80935	11.3389	2.01297	0.000406388	2.34014	16.7235	2.83721	0.000406388
915	LOC_Os03g56250	2.30639	6.68101	1.53443	0.0134225	4.86577	11.2362	1.20741	0.0134225
916	LOC_Os03g57110	4.54199	20.4058	2.16758	0.000406388	3.35218	25.2895	2.91537	0.000406388
917	LOC_Os03g57320	9.84961	20.7629	1.07587	0.000406388	8.7397	53.4372	2.61219	0.000406388
918	LOC_Os03g57500	9.66992	34.6739	1.84227	0.000406388	5.75736	22.5902	1.97222	0.000406388
919	LOC_Os03g57790	93.0194	305.849	1.71722	0.000406388	48.9826	249.695	2.34983	0.000406388
920	LOC_Os03g57900	5.86463	18.0301	1.6203	0.000406388	4.94007	31.9105	2.69143	0.000406388
921	LOC_Os03g59620	4.41743	9.25599	1.06718	0.000406388	3.37518	10.7578	1.67235	0.000406388
922	LOC_Os03g60220	2.41572	22.2613	3.20401	0.000406388	5.90067	52.6933	3.15867	0.000406388
923	LOC_Os03g61060	0.291916	2.28143	2.96631	0.0442775	0.334025	3.95971	3.56737	0.0442775
924	LOC_Os03g61360	0.242339	1.15926	2.25811	0.000406388	1.95789	34.4347	4.13649	0.000406388
925	LOC_Os03g62430	0.238993	0.68699	1.52332	0.000406388	0.183393	6.7199	5.19543	0.000406388
926	LOC_Os03g62600	8.06453	51.4928	2.67471	0.000406388	1.98384	50.5176	4.67042	0.000406388
927	LOC_Os03g64140	0.261034	1.05866	2.01993	0.047345	0.259481	0.881402	1.76417	0.047345
928	LOC_Os04g01490	18.9695	139.258	2.87601	0.000406388	21.7858	280.278	3.6854	0.000406388
929	LOC_Os04g06734	1.23398	3.63365	1.5581	0.000406388	0.808951	3.90581	2.2715	0.000406388
930	LOC_Os04g20070	0.144397	1.51891	3.39492	0.0140181	0.103429	3.2477	4.97271	0.0140181
931	LOC_Os04g20164	6.15845	84.8838	3.78485	0.000406388	3.79697	40.0563	3.39911	0.000406388
932	LOC_Os04g21950	2.18217	10.454	2.26022	0.000406388	6.27547	67.3868	3.42467	0.000406388
933	LOC_Os04g22900	1.21419	30.5971	4.65533	0.00109132	0.137322	50.5107	8.52288	0.00109132
934	LOC_Os04g24600	17.0019	36.022	1.08318	0.00605346	5.44287	18.0188	1.72706	0.00605346
935	LOC_Os04g26920	1.25196	3.96857	1.66443	0.0253054	0.913944	2.4806	1.44051	0.0253054
936	LOC_Os04g28850	2.46787	13.5027	2.45191	0.000406388	2.63046	17.3873	2.72465	0.000406388
937	LOC_Os04g30420	11.9889	90.4618	2.91561	0.000406388	12.8256	342.462	4.73885	0.000406388
938	LOC_Os04g31030	0.193173	1.64555	3.0906	0.000406388	0.389956	2.58426	2.72837	0.000406388
939	LOC_Os04g31900	9.35871	29.7073	1.66644	0.000406388	7.53956	23.8254	1.65995	0.000406388
940	LOC_Os04g31924	4.55998	10.4723	1.19948	0.000406388	3.81913	24.9189	2.70592	0.000406388
941	LOC_Os04g32110	0.588973	3.93807	2.74122	0.000406388	1.06032	17.7729	4.06711	0.000406388
942	LOC_Os04g32620	1.03073	3.30978	1.68307	0.000406388	0.94827	59.2983	5.96655	0.000406388
943	LOC_Os04g32920	0.153849	0.525888	1.77324	0.000406388	0.934682	20.5322	4.45727	0.000406388
944	LOC_Os04g34140	3.97834	8.89269	1.16045	0.000406388	5.80652	28.5217	2.29631	0.000406388
945	LOC_Os04g34230	1.39465	3.80705	1.44877	0.010409	0.169234	1.49313	3.14125	0.010409
946	LOC_Os04g35840	15.2297	32.5005	1.09357	0.000406388	9.28506	137.285	3.88612	0.000406388
947	LOC_Os04g36058	4.12064	8.88486	1.10848	0.000406388	7.25749	23.389	1.68829	0.000406388
948	LOC_Os04g37430	1.12491	7.75978	2.78621	0.000406388	2.70413	22.5693	3.06113	0.000406388
949	LOC_Os04g40100	1.50838	9.14741	2.60036	0.000406388	1.81072	19.0261	3.39334	0.000406388
950	LOC_Os04g40630	2.24474	24.8121	3.46642	0.000406388	7.29926	21.7384	1.57442	0.000406388
951	LOC_Os04g41310	3.23358	23.8582	2.88328	0.0354291	1.39015	17.3483	3.64148	0.0354291
952	LOC_Os04g41850	8.92817	28.8232	1.69079	0.000406388	9.39151	53.7598	2.5171	0.000406388
953	LOC_Os04g42430	26.2616	60.7244	1.20932	0.00228516	17.3437	42.1939	1.28262	0.00228516
954	LOC_Os04g42480	5.39131	14.8887	1.46551	0.0145945	5.47809	16.8012	1.61682	0.0145945
955	LOC_Os04g42520	5.65834	29.4229	2.37849	0.00719537	6.14032	15.3962	1.32619	0.00719537
956	LOC_Os04g42760	0.418892	5.43073	3.6965	0.000406388	0.444474	23.8921	5.74829	0.000406388
957	LOC_Os04g42930	69.9652	251.634	1.84662	0.000406388	63.7804	543.529	3.09117	0.000406388
958	LOC_Os04g43060	3.71977	9.33085	1.3268	0.0206765	3.92137	9.22601	1.23435	0.0206765
959	LOC_Os04g43070	0.443647	6.32941	3.83459	0.000406388	4.51939	47.0824	3.38099	0.000406388
960	LOC_Os04g43390	5.68283	34.8756	2.61754	0.000406388	1.74418	99.0243	5.82716	0.000406388
961	LOC_Os04g43550	0.244476	3.72421	3.92917	0.00140546	0.651122	6.05689	3.21758	0.00140546
962	LOC_Os04g44180	0.343816	1.03397	1.58849	0.000406388	0.274344	2.06105	2.90932	0.000406388
963	LOC_Os04g44190	3.05288	9.77441	1.67884	0.000406388	1.28465	9.16215	2.83431	0.000406388
964	LOC_Os04g44530	26.2077	69.6011	1.40912	0.000406388	37.5171	359.086	3.25871	0.000406388
965	LOC_Os04g44910	5.8617	19.7989	1.75603	0.000761939	24.3614	74.6724	1.61598	0.000761939
966	LOC_Os04g45140	5.52514	19.7966	1.84117	0.000406388	5.08916	21.2462	2.06171	0.000406388
967	LOC_Os04g45290	0.0634136	0.946081	3.8991	0.000406388	0.0979126	5.13081	5.71155	0.000406388
968	LOC_Os04g45370	1.97901	10.6985	2.43456	0.0253054	5.12417	11.2818	1.13861	0.0253054
969	LOC_Os04g45690	0.216718	2.99072	3.7866	0.000406388	0.642679	7.35664	3.51688	0.000406388
970	LOC_Os04g45810	29.6095	181.984	2.61968	0.000406388	21.1972	359.294	4.08322	0.000406388
971	LOC_Os04g45950	0.50329	1.80041	1.83886	0.000406388	1.20258	5.58826	2.21627	0.000406388
972	LOC_Os04g45970	10.3893	38.7995	1.90094	0.000406388	8.66479	80.3358	3.21281	0.000406388
973	LOC_Os04g46280	33.7452	80.7209	1.25826	0.000406388	21.1864	69.4149	1.71211	0.000406388
974	LOC_Os04g46390	60.548	203.569	1.74937	0.000406388	67.9951	236.248	1.7968	0.000406388
975	LOC_Os04g46940	4.36268	10.3062	1.24023	0.000406388	0.799808	32.3512	5.33802	0.000406388
976	LOC_Os04g46960	72.4351	244.064	1.7525	0.000406388	54.8381	473.131	3.10899	0.000406388
977	LOC_Os04g47310	44.219	124.884	1.49785	0.00283372	17.3449	39.5397	1.18879	0.00283372
978	LOC_Os04g48270	15.5588	54.1886	1.80026	0.000406388	10.3667	45.1004	2.12118	0.000406388
979	LOC_Os04g49510	41.2258	88.1021	1.09563	0.0114316	57.159	122.86	1.10396	0.0114316
980	LOC_Os04g49690	2.10373	9.39807	2.15941	0.000406388	5.22023	15.0001	1.52279	0.000406388
981	LOC_Os04g49748	0.984695	6.70853	2.76825	0.000406388	1.31847	17.4578	3.72694	0.000406388
982	LOC_Os04g49757	1.69086	33.4104	4.30447	0.000406388	1.71464	46.7371	4.76859	0.000406388
983	LOC_Os04g49900	3.14128	12.7397	2.01991	0.000406388	1.47846	50.5263	5.09487	0.000406388
984	LOC_Os04g50700	0.775973	11.8766	3.93597	0.000406388	0.893917	113.538	6.98882	0.000406388
985	LOC_Os04g50930	0.0798075	0.465208	2.54328	0.0217271	0.322482	1.33487	2.04941	0.0217271
986	LOC_Os04g51480	6.07704	17.0731	1.49028	0.00558873	5.00908	14.2225	1.50556	0.00558873
987	LOC_Os04g52090	14.309	49.7152	1.79676	0.000406388	44.719	236.544	2.40315	0.000406388
988	LOC_Os04g52450	76.709	176.929	1.2057	0.000406388	30.8018	351.707	3.51329	0.000406388
989	LOC_Os04g52500	19.818	41.7272	1.07418	0.000406388	11.941	86.5567	2.85772	0.000406388
990	LOC_Os04g52520	2.01958	6.06444	1.58632	0.0179788	2.53538	5.55841	1.13247	0.0179788
991	LOC_Os04g53210	51.8422	164.324	1.66434	0.000406388	28.5309	166.907	2.54845	0.000406388
992	LOC_Os04g53410	4.36247	9.65014	1.1454	0.0491969	4.64281	9.54098	1.03914	0.0491969
993	LOC_Os04g53620	253.248	869.593	1.77979	0.000406388	265.495	1559.83	2.55463	0.000406388
994	LOC_Os04g53810	2.62563	44.1607	4.07203	0.000406388	2.28236	133.649	5.87178	0.000406388
995	LOC_Os04g53930	0.485488	1.72206	1.82663	0.000406388	1.06954	36.8741	5.10755	0.000406388
996	LOC_Os04g54200	4.81364	17.5747	1.8683	0.000406388	5.70625	35.6909	2.64494	0.000406388
997	LOC_Os04g54630	1.38229	23.3397	4.07765	0.000406388	1.65083	75.1196	5.50793	0.000406388
998	LOC_Os04g57020	4.16423	10.3945	1.3197	0.00200092	2.74528	8.27928	1.59255	0.00200092
999	LOC_Os04g57200	6.51136	34.9147	2.4228	0.000406388	8.71524	44.2113	2.3428	0.000406388
1000	LOC_Os04g57720	6.32574	19.1739	1.59984	0.000406388	7.22804	34.0025	2.23396	0.000406388
1001	LOC_Os04g58570	6.80807	16.2796	1.25775	0.00558873	0.616641	3.45284	2.48528	0.00558873
1002	LOC_Os04g58800	34.6311	101.776	1.55526	0.000406388	32.1392	117.871	1.8748	0.000406388
1003	LOC_Os04g58810	2.74642	14.1496	2.36514	0.000406388	12.9924	41.8071	1.68608	0.000406388
1004	LOC_Os04g59020	0.426044	1.54148	1.85524	0.00786472	0.872985	3.33742	1.9347	0.00786472
1005	LOC_Os04g59480	2.77833	12.149	2.12855	0.000406388	3.05944	15.002	2.29382	0.000406388
1006	LOC_Os04g06520	2.69568	74.2503	4.78368	0.00170767	0.178206	4.37588	4.61796	0.00170767
1007	LOC_Os04g12010	4.05879	15.5804	1.94061	0.0220804	2.98835	7.57892	1.34264	0.0220804
1008	LOC_Os04g13220	0.297611	4.04814	3.76576	0.000761939	0.339466	1.69812	2.3226	0.000761939
1009	LOC_Os04g14790	14.5764	34.9646	1.26226	0.000406388	14.1583	47.9011	1.75841	0.000406388
1010	LOC_Os04g17100	271.812	888.96	1.70951	0.000406388	250.585	1362.85	2.44326	0.000406388
1011	LOC_Os04g23360	0.57454	1.85211	1.68869	0.000406388	0.508119	3.82059	2.91056	0.000406388
1012	LOC_Os04g23440	0.233384	4.26401	4.19143	0.000406388	1.08941	12.4969	3.51995	0.000406388
1013	LOC_Os04g23550	1.16642	25.0103	4.42236	0.000406388	8.84628	40.3997	2.1912	0.000406388
1014	LOC_Os04g23580	5.67906	11.9574	1.07418	0.000406388	3.41253	57.7154	4.08004	0.000406388
1015	LOC_Os04g25570	3.04725	13.9827	2.19806	0.000406388	2.44303	22.8716	3.22681	0.000406388
1016	LOC_Os04g27670	0.001	11.1098	13.4395	0.000406388	0.001	0.795238	9.63524	0.000406388
1017	LOC_Os04g31610	0.724769	3.96124	2.45036	0.000406388	1.29654	8.14789	2.65176	0.000406388
1018	LOC_Os04g32404	1.82078	4.54201	1.31877	0.000406388	3.3952	22.0307	2.69795	0.000406388
1019	LOC_Os04g33310	12.5242	44.0397	1.81409	0.000406388	12.1554	53.8935	2.14851	0.000406388
1020	LOC_Os04g34080	0.645769	3.80351	2.55824	0.000406388	0.799403	4.9538	2.63154	0.000406388
1021	LOC_Os04g34490	2.29991	10.9763	2.25474	0.00170767	5.28191	16.3451	1.62973	0.00170767
1022	LOC_Os04g34600	1.36295	14.8434	3.44502	0.000406388	7.61497	45.4658	2.57787	0.000406388
1023	LOC_Os04g35100	6.97174	19.4658	1.48135	0.000406388	6.49891	34.4921	2.408	0.000406388
1024	LOC_Os04g35560	15.3857	99.5571	2.69393	0.000406388	9.28726	220.977	4.5725	0.000406388
1025	LOC_Os04g35700	15.3927	30.8351	1.00233	0.000406388	16.4936	41.8722	1.34409	0.000406388
1026	LOC_Os04g36040	0.307212	3.01885	3.29669	0.000406388	2.72533	72.3205	4.7299	0.000406388
1027	LOC_Os04g36630	4.84213	10.4186	1.10545	0.0106132	3.34938	8.44687	1.33452	0.0106132
1028	LOC_Os04g37580	10.148	29.3746	1.53337	0.000406388	2.00554	20.2487	3.33577	0.000406388
1029	LOC_Os04g37670	0.641949	2.33002	1.85981	0.000406388	1.89614	15.7707	3.05611	0.000406388
1030	LOC_Os04g37904	13.6426	73.6974	2.4335	0.000406388	21.7671	179.634	3.04484	0.000406388
1031	LOC_Os04g38042	0.397819	4.4911	3.49688	0.000406388	0.905957	7.58941	3.06647	0.000406388
1032	LOC_Os04g38320	0.259527	1.22662	2.24073	0.048354	0.249902	1.07675	2.10725	0.048354
1033	LOC_Os04g38950	13.8363	32.0034	1.20977	0.000406388	8.27884	43.2716	2.38592	0.000406388
1034	LOC_Os04g38970	5.17935	12.0402	1.21702	0.000406388	3.91319	23.1052	2.5618	0.000406388
1035	LOC_Os04g39080	2.90381	9.94874	1.77657	0.000406388	5.88049	41.226	2.80955	0.000406388
1036	LOC_Os04g40140	1.03733	4.33605	2.06351	0.0422041	1.42289	3.47299	1.28735	0.0422041
1037	LOC_Os04g40670	7.96548	43.2685	2.44148	0.000406388	5.29276	44.3696	3.06748	0.000406388
1038	LOC_Os04g40990	0.401021	4.06289	3.34076	0.000406388	0.366987	46.3255	6.97993	0.000406388
1039	LOC_Os04g41340	6.94402	15.1243	1.12303	0.000406388	1.43024	8.29856	2.5366	0.000406388
1040	LOC_Os04g41560	16.5886	96.6019	2.54186	0.000406388	11.6113	45.2181	1.96137	0.000406388
1041	LOC_Os04g41570	3.23911	24.6073	2.92542	0.000406388	3.0778	35.325	3.52072	0.000406388
1042	LOC_Os04g41620	0.37656	17.2356	5.51637	0.0046296	0.234227	2.23581	3.25482	0.0046296
1043	LOC_Os04g41640	0.429652	18.9267	5.46111	0.00170767	0.36911	8.03523	4.44422	0.00170767
1044	LOC_Os04g41680	0.100577	3.86727	5.26495	0.0302504	0.103219	1.08458	3.39336	0.0302504
1045	LOC_Os04g41960	6.67999	192.713	4.85046	0.000406388	6.04634	593.387	6.61677	0.000406388
1046	LOC_Os04g43200	4.80586	24.3033	2.33829	0.000406388	5.03821	143.498	4.83198	0.000406388
1047	LOC_Os04g43360	1.13134	6.20303	2.45494	0.000406388	0.37103	6.66963	4.168	0.000406388
1048	LOC_Os04g43440	0.638614	2.90121	2.18364	0.000406388	1.1325	12.4577	3.45945	0.000406388
1049	LOC_Os04g43650	4.63485	14.5088	1.64633	0.000406388	3.07047	255.936	6.38118	0.000406388
1050	LOC_Os04g43680	7.10005	27.7335	1.96573	0.000406388	25.3255	135.157	2.41597	0.000406388
1051	LOC_Os04g43750	6.21096	16.0431	1.36906	0.000406388	4.66575	20.4819	2.13417	0.000406388
1052	LOC_Os04g44150	0.137909	0.829871	2.58917	0.00170767	2.01647	9.74241	2.27245	0.00170767
1053	LOC_Os04g44300	1.16676	7.27167	2.63978	0.0217271	2.29362	11.7205	2.35334	0.0217271
1054	LOC_Os04g44670	2.54141	7.55389	1.57159	0.000406388	2.79369	23.6757	3.08316	0.000406388
1055	LOC_Os04g44900	5.84145	14.1008	1.27138	0.0467631	23.105	57.2427	1.30889	0.0467631
1056	LOC_Os04g44950	3.24666	59.5594	4.1973	0.000406388	3.57583	79.1273	4.46783	0.000406388
1057	LOC_Os04g45070	99.6603	369.297	1.88969	0.000406388	72.2547	473.692	2.71279	0.000406388
1058	LOC_Os04g45090	1.55965	6.99641	2.16539	0.000406388	3.63199	17.6113	2.27767	0.000406388
1059	LOC_Os04g45520	0.407005	2.84184	2.80371	0.000406388	1.41656	11.1556	2.9773	0.000406388
1060	LOC_Os04g45670	19.8067	49.7152	1.3277	0.000406388	13.2411	69.4935	2.39186	0.000406388
1061	LOC_Os04g45710	0.279174	4.76923	4.09452	0.000406388	6.04902	24.1546	1.99752	0.000406388
1062	LOC_Os04g45730	3.43965	16.2029	2.23592	0.000406388	14.6345	68.3316	2.22318	0.000406388
1063	LOC_Os04g45860	3.16593	14.6856	2.2137	0.000406388	3.25053	28.6383	3.1392	0.000406388
1064	LOC_Os04g45870	0.124309	0.685287	2.46278	0.0046296	0.313108	1.83227	2.5489	0.0046296
1065	LOC_Os04g45890	0.243587	4.02733	4.04731	0.000406388	0.657174	49.2178	6.22676	0.000406388
1066	LOC_Os04g46300	0.367714	1.09577	1.57529	0.00486959	0.569282	1.99074	1.80609	0.00486959
1067	LOC_Os04g46480	5.72909	11.9526	1.06095	0.000406388	5.28915	49.9501	3.23938	0.000406388
1068	LOC_Os04g46880	5.0388	25.5078	2.33979	0.000406388	4.37989	44.6764	3.35055	0.000406388
1069	LOC_Os04g47140	1.24628	8.15616	2.71026	0.000406388	0.442821	8.23492	4.21696	0.000406388
1070	LOC_Os04g48070	0.112842	2.89429	4.68083	0.000406388	0.42881	12.1475	4.82418	0.000406388
1071	LOC_Os04g49550	5.24687	23.6765	2.17393	0.000406388	13.8284	46.0106	1.73433	0.000406388
1072	LOC_Os04g51400	4.39159	47.2481	3.42744	0.000406388	4.85358	71.6673	3.88419	0.000406388
1073	LOC_Os04g51460	1.95929	13.9586	2.83275	0.0157358	2.98703	7.90054	1.40324	0.0157358
1074	LOC_Os04g51600	1.79677	6.43111	1.83966	0.000406388	2.39293	18.8007	2.97394	0.000406388
1075	LOC_Os04g51796	2.72137	8.78601	1.69088	0.000406388	2.69499	27.9314	3.37354	0.000406388
1076	LOC_Os04g51820	2.51771	7.43492	1.56221	0.000406388	1.07353	53.3573	5.63525	0.000406388
1077	LOC_Os04g52000	9.07944	39.7255	2.12939	0.000406388	7.44322	67.1338	3.17304	0.000406388
1078	LOC_Os04g52330	2.03609	5.6227	1.46546	0.000406388	0.864707	6.61816	2.93615	0.000406388
1079	LOC_Os04g52580	2.00389	6.23865	1.63843	0.000406388	1.86306	6.18855	1.73193	0.000406388
1080	LOC_Os04g52670	1.03184	4.90138	2.24797	0.000406388	1.53653	9.31393	2.59971	0.000406388
1081	LOC_Os04g52840	10.3329	41.1813	1.99474	0.000406388	16.1591	71.6898	2.14942	0.000406388
1082	LOC_Os04g53720	1.10988	3.08457	1.47467	0.000406388	0.986466	6.59051	2.74005	0.000406388
1083	LOC_Os04g53740	24.2679	75.5169	1.63775	0.000406388	9.06349	35.5635	1.97226	0.000406388
1084	LOC_Os04g53998	0.137051	2.04455	3.899	0.000406388	0.705832	33.5257	5.5698	0.000406388
1085	LOC_Os04g54230	3.25597	13.9313	2.09717	0.000406388	0.001	0.802046	9.64754	0.000406388
1086	LOC_Os04g55290	7.20572	24.2978	1.75361	0.000406388	5.16821	20.3607	1.97805	0.000406388
1087	LOC_Os04g55520	8.60925	27.9575	1.69928	0.00109132	15.7307	41.4158	1.3966	0.00109132
1088	LOC_Os04g56100	1.59326	8.1853	2.36105	0.000406388	1.8363	16.7801	3.19188	0.000406388
1089	LOC_Os04g56530	19.4723	47.9417	1.29986	0.000406388	21.3216	65.3476	1.61582	0.000406388
1090	LOC_Os04g56990	0.626826	2.85837	2.18906	0.000406388	0.629071	12.4782	4.31004	0.000406388
1091	LOC_Os04g57220	123.893	257.853	1.05745	0.00109132	115.221	275.618	1.25827	0.00109132
1092	LOC_Os04g57320	3.68533	11.1442	1.59643	0.000406388	7.2766	23.2871	1.67819	0.000406388
1093	LOC_Os04g57340	2.41662	8.14374	1.7527	0.000406388	6.95498	35.6038	2.35591	0.000406388
1094	LOC_Os04g57540	10.1791	33.8418	1.7332	0.000406388	17.7596	200.163	3.4945	0.000406388
1095	LOC_Os04g57550	11.3733	63.7604	2.48701	0.000406388	45.6289	559.947	3.61727	0.000406388
1096	LOC_Os04g57850	0.458432	1.24673	1.44337	0.000406388	1.38196	20.8861	3.91776	0.000406388
1097	LOC_Os04g58280	52.3846	178.14	1.7658	0.000406388	29.6387	111.803	1.9154	0.000406388
1098	LOC_Os04g58710	13.4028	47.2729	1.81848	0.000406388	17.5558	208.451	3.56969	0.000406388
1099	LOC_Os04g58890	5.25882	12.4749	1.24622	0.000406388	9.99473	46.5232	2.21871	0.000406388
1100	LOC_Os05g01280	25.2059	70.4301	1.48243	0.000406388	6.25164	70.5052	3.49542	0.000406388
1101	LOC_Os05g01440	1.54679	6.27214	2.01968	0.000406388	2.36868	19.1245	3.01327	0.000406388
1102	LOC_Os05g02010	4.76717	10.9339	1.1976	0.000406388	4.43125	29.9187	2.75526	0.000406388
1103	LOC_Os05g02070	604.67	6354.7	3.3936	0.000406388	823.799	16375.7	4.31312	0.000406388
1104	LOC_Os05g02420	3.65728	18.2876	2.32202	0.000406388	1.32698	24.2219	4.19009	0.000406388
1105	LOC_Os05g03530	5.52816	12.8979	1.22226	0.00228516	3.38442	10.3365	1.61077	0.00228516
1106	LOC_Os05g03620	0.915849	4.5838	2.32336	0.000406388	5.446	20.3932	1.90482	0.000406388
1107	LOC_Os05g03760	19.7651	77.3271	1.96802	0.000406388	41.9125	213.531	2.34899	0.000406388
1108	LOC_Os05g03830	10.1237	26.8555	1.40748	0.000406388	10.3623	58.9612	2.50842	0.000406388
1109	LOC_Os05g03860	9.68824	26.5513	1.45448	0.00109132	40.5475	88.3328	1.12334	0.00109132
1110	LOC_Os05g03920	2.13466	14.5567	2.76961	0.000406388	0.940435	64.392	6.09741	0.000406388
1111	LOC_Os05g03934	51.157	102.899	1.00823	0.000406388	19.1375	96.8098	2.33875	0.000406388
1112	LOC_Os05g04630	50.2786	469.102	3.22189	0.000406388	24.439	399.687	4.03161	0.000406388
1113	LOC_Os05g07130	5.1964	12.9631	1.31883	0.00170767	2.58175	6.91148	1.42065	0.00170767
1114	LOC_Os05g07810	2.76358	21.1563	2.93648	0.000406388	1.97824	28.3465	3.84088	0.000406388
1115	LOC_Os05g07940	65.9734	174.653	1.40454	0.000406388	35.5959	158.08	2.15087	0.000406388
1116	LOC_Os05g08620	1.01551	3.44127	1.76074	0.000406388	1.80724	13.1358	2.86164	0.000406388
1117	LOC_Os05g08730	11.7924	26.9555	1.19272	0.000406388	6.41743	21.5161	1.74535	0.000406388
1118	LOC_Os05g09380	4.0869	13.7569	1.75108	0.000406388	3.7245	42.5211	3.51306	0.000406388
1119	LOC_Os05g10730	0.993956	35.5317	5.15978	0.000406388	1.26404	58.1012	5.52245	0.000406388
1120	LOC_Os05g10930	12.7449	49.2795	1.95107	0.000406388	9.35618	43.6149	2.22083	0.000406388
1121	LOC_Os05g11610	1.05653	22.4328	4.4082	0.000406388	1.33645	62.6199	5.55014	0.000406388
1122	LOC_Os05g14240	33.5476	162.255	2.27398	0.000406388	45.5215	224.157	2.29989	0.000406388
1123	LOC_Os05g16740	0.326906	3.11861	3.25396	0.0346708	0.921136	2.05298	1.15623	0.0346708
1124	LOC_Os05g16824	8.62154	38.5117	2.15928	0.000406388	15.6723	117.781	2.90982	0.000406388
1125	LOC_Os05g19280	14.1719	33.8897	1.25781	0.0134225	6.95096	14.601	1.07078	0.0134225
1126	LOC_Os05g21180	5.94331	52.3289	3.13827	0.000406388	12.8607	210.955	4.03589	0.000406388
1127	LOC_Os05g23320	10.8685	32.2303	1.56826	0.000406388	9.99753	81.8143	3.03271	0.000406388
1128	LOC_Os05g24010	7.57692	22.5461	1.57319	0.000406388	10.1729	59.1663	2.54004	0.000406388
1129	LOC_Os05g25770	0.287044	16.7421	5.86606	0.000406388	3.41003	30.6187	3.16656	0.000406388
1130	LOC_Os05g27340	5.03397	11.6467	1.21015	0.000406388	3.40084	41.2906	3.60185	0.000406388
1131	LOC_Os05g27730	11.7907	48.0201	2.02599	0.000406388	49.8111	232.088	2.22013	0.000406388
1132	LOC_Os05g28740	104.565	835.615	2.99844	0.0225984	20.3978	114.332	2.48674	0.0225984
1133	LOC_Os05g29676	0.140293	0.561693	2.00134	0.0229433	0.159408	0.774786	2.28107	0.0229433
1134	LOC_Os05g30350	0.492206	1.5501	1.65503	0.00170767	0.0693485	7.33446	6.72468	0.00170767
1135	LOC_Os05g30970	4.21621	12.2784	1.5421	0.00170767	3.60468	10.7562	1.57723	0.00170767
1136	LOC_Os05g31690	29.6446	73.3428	1.30689	0.000406388	18.4465	117.43	2.67038	0.000406388
1137	LOC_Os05g33730	8.6802	34.4768	1.98983	0.000406388	15.7214	54.3343	1.78913	0.000406388
1138	LOC_Os05g33880	123.226	277.426	1.1708	0.000406388	66.9558	185.415	1.46948	0.000406388
1139	LOC_Os05g34070	87.779	233.843	1.41359	0.000406388	115.491	563.977	2.28786	0.000406388
1140	LOC_Os05g34830	17.2488	50.5529	1.5513	0.000406388	16.7836	275.707	4.03801	0.000406388
1141	LOC_Os05g34914	19.4189	55.9387	1.52639	0.00170767	16.7542	39.9903	1.25513	0.00170767
1142	LOC_Os05g35110	15.4923	45.5313	1.55531	0.000406388	9.99751	52.1251	2.38234	0.000406388
1143	LOC_Os05g35140	0.001	1.15722	10.1764	0.000406388	0.001	1.35889	10.4082	0.000406388
1144	LOC_Os05g35260	1.47118	4.14037	1.49279	0.000406388	2.56307	22.2733	3.11937	0.000406388
1145	LOC_Os05g37190	0.0771528	4.79754	5.95843	0.000406388	2.54625	64.6937	4.66718	0.000406388
1146	LOC_Os05g37250	1.88283	5.45424	1.53448	0.000406388	14.2396	46.6966	1.71341	0.000406388
1147	LOC_Os05g38140	7.51957	32.4145	2.10792	0.000406388	5.77565	137.931	4.57782	0.000406388
1148	LOC_Os05g39240	0.289535	3.62711	3.64701	0.000406388	1.02712	14.4332	3.81271	0.000406388
1149	LOC_Os05g39930	7.99417	86.5501	3.43652	0.000406388	13.8324	457.557	5.04783	0.000406388
1150	LOC_Os05g40270	6.26712	31.7105	2.33909	0.0147869	5.69177	13.2799	1.2223	0.0147869
1151	LOC_Os05g40700	1.99666	11.6797	2.54834	0.000406388	2.66999	11.5211	2.10937	0.000406388
1152	LOC_Os05g40890	1.22209	15.1887	3.63558	0.000406388	1.02951	85.4006	6.37422	0.000406388
1153	LOC_Os05g41580	1.58882	4.10431	1.36918	0.000406388	1.59033	10.5126	2.72472	0.000406388
1154	LOC_Os05g41590	10.7598	25.6665	1.25424	0.00674383	5.74436	13.1132	1.1908	0.00674383
1155	LOC_Os05g41900	85.3814	364.1	2.09234	0.000406388	136.846	531.652	1.95793	0.000406388
1156	LOC_Os05g42120	1.68693	6.96046	2.04478	0.000406388	3.61007	22.3092	2.62754	0.000406388
1157	LOC_Os05g42180	0.743949	6.41395	3.10794	0.000406388	0.706512	8.0045	3.50203	0.000406388
1158	LOC_Os05g42220	0.323995	1.34986	2.05877	0.000406388	0.30101	2.06329	2.77706	0.000406388
1159	LOC_Os05g43240	5.59554	46.8847	3.06677	0.000406388	8.5496	236.277	4.78848	0.000406388
1160	LOC_Os05g43790	10.031	29.2009	1.54155	0.000406388	6.72766	43.6536	2.69792	0.000406388
1161	LOC_Os05g43840	13.1558	34.5876	1.39456	0.000406388	10.4191	46.6601	2.16296	0.000406388
1162	LOC_Os05g43910	1.19041	5.79468	2.28327	0.0232816	0.0354933	1.54022	5.43945	0.0232816
1163	LOC_Os05g44060	0.853211	14.1219	4.04889	0.0244577	1.63689	5.99328	1.87239	0.0244577
1164	LOC_Os05g45440	2.82527	16.6455	2.55867	0.00387641	1.68477	15.7544	3.22513	0.00387641
1165	LOC_Os05g45730	31.3378	70.3213	1.16606	0.000406388	20.8598	106.156	2.34739	0.000406388
1166	LOC_Os05g46000	0.190805	3.75477	4.29855	0.0203187	0.127161	1.63896	3.68805	0.0203187
1167	LOC_Os05g46020	0.64533	5.00664	2.95573	0.000406388	0.463232	17.413	5.23229	0.000406388
1168	LOC_Os05g46250	1.65203	8.07303	2.28887	0.00310073	1.83193	5.162	1.49457	0.00310073
1169	LOC_Os05g46350	0.674019	5.27925	2.96947	0.000406388	0.802628	10.4443	3.70184	0.000406388
1170	LOC_Os05g46500	1.06566	3.95143	1.89063	0.00438139	0.78762	4.80195	2.60805	0.00438139
1171	LOC_Os05g46720	36.1868	257.691	2.83211	0.000406388	15.1884	272.487	4.16515	0.000406388
1172	LOC_Os05g48060	6.28487	16.9934	1.43502	0.0163093	6.57305	13.5828	1.04715	0.0163093
1173	LOC_Os05g48760	12.1287	57.4896	2.24488	0.000406388	12.4306	183.986	3.88763	0.000406388
1174	LOC_Os05g48930	21.3124	73.9649	1.79515	0.00362106	23.968	78.8741	1.71844	0.00362106
1175	LOC_Os05g49020	8.4935	21.5175	1.34108	0.000761939	6.81611	19.492	1.51586	0.000761939
1176	LOC_Os05g49260	0.322744	0.989911	1.61691	0.000406388	0.230068	2.99019	3.7001	0.000406388
1177	LOC_Os05g49300	9.89279	35.8156	1.85614	0.000406388	6.4661	65.9632	3.35069	0.000406388
1178	LOC_Os05g49940	3.15114	11.6667	1.88845	0.000406388	3.25616	82.5295	4.66367	0.000406388
1179	LOC_Os05g50600	2.53434	6.55773	1.37159	0.0147869	5.80697	13.5556	1.22303	0.0147869
1180	LOC_Os05g50654	1.61455	7.93628	2.29733	0.000406388	2.48052	18.1693	2.87279	0.000406388
1181	LOC_Os05g51630	27.8408	62.4255	1.16493	0.000406388	21.9262	216.518	3.30376	0.000406388
1182	LOC_Os05g51670	23.9377	266.32	3.4758	0.000406388	28.459	748.792	4.71761	0.000406388
1183	LOC_Os05g02140	0.502309	1.74469	1.79632	0.000406388	0.234042	18.2708	6.28663	0.000406388
1184	LOC_Os05g02520	47.5239	163.738	1.78466	0.000406388	21.5052	84.0084	1.96585	0.000406388
1185	LOC_Os05g02760	3.78485	11.1486	1.55855	0.000406388	2.32147	34.0924	3.87634	0.000406388
1186	LOC_Os05g02770	4.76681	43.6674	3.19546	0.000406388	3.20927	267.496	6.38113	0.000406388
1187	LOC_Os05g02780	98.9675	413.574	2.06312	0.000406388	56.3173	819.042	3.86229	0.000406388
1188	LOC_Os05g03130	7.25571	24.2222	1.73914	0.000406388	8.67499	52.3397	2.59297	0.000406388
1189	LOC_Os05g03590	13.6488	39.482	1.53242	0.000406388	10.0607	45.077	2.16366	0.000406388
1190	LOC_Os05g03884	6.398	19.1344	1.58048	0.000406388	7.59624	29.4815	1.95645	0.000406388
1191	LOC_Os05g04700	60.1933	330.381	2.45646	0.000406388	41.6086	1150.13	4.78877	0.000406388
1192	LOC_Os05g05020	2.59413	114.586	5.46504	0.000406388	0.521874	116.811	7.80626	0.000406388
1193	LOC_Os05g05030	1.2326	30.2833	4.61875	0.000406388	0.672379	131.724	7.61403	0.000406388
1194	LOC_Os05g05060	97.2813	410.369	2.07669	0.00558873	52.2653	107.971	1.04672	0.00558873
1195	LOC_Os05g05140	4.04179	11.8404	1.55065	0.00362106	2.15361	13.6196	2.66086	0.00362106
1196	LOC_Os05g06500	28.5373	61.9215	1.11759	0.000406388	9.12928	44.1513	2.27388	0.000406388
1197	LOC_Os05g06710	3.63218	17.6446	2.28032	0.000406388	3.73396	24.8941	2.73703	0.000406388
1198	LOC_Os05g07090	4.12893	20.5236	2.31344	0.000406388	1.0294	84.456	6.35832	0.000406388
1199	LOC_Os05g07690	28.0364	71.6939	1.35455	0.000406388	25.7229	106.783	2.05356	0.000406388
1200	LOC_Os05g09020	4.33216	15.6717	1.855	0.000406388	2.75514	45.2647	4.03819	0.000406388
1201	LOC_Os05g09500	3.42081	8.18396	1.25846	0.0237989	1.48969	3.73927	1.32774	0.0237989
1202	LOC_Os05g10840	0.0819567	1.00033	3.60947	0.0164977	0.487407	1.73811	1.83432	0.0164977
1203	LOC_Os05g11600	1.44381	23.3552	4.01579	0.0149736	1.86455	9.61718	2.36679	0.0149736
1204	LOC_Os05g14010	8.11358	17.1251	1.0777	0.00140546	11.3007	27.0945	1.26159	0.00140546
1205	LOC_Os05g15770	5.07214	15.136	1.57732	0.00109132	5.46309	15.7626	1.52872	0.00109132
1206	LOC_Os05g18470	0.294171	2.32088	2.97994	0.000406388	0.543725	4.90372	3.17293	0.000406388
1207	LOC_Os05g24684	2.84084	9.33177	1.71583	0.000406388	5.54415	22.6678	2.03161	0.000406388
1208	LOC_Os05g25450	4.08401	11.9609	1.55027	0.000406388	3.94574	38.5883	3.2898	0.000406388
1209	LOC_Os05g25920	2.29318	53.2041	4.53612	0.000406388	12.4946	451.867	5.17652	0.000406388
1210	LOC_Os05g27320	1.41185	7.68228	2.44395	0.000406388	0.871513	15.1407	4.11877	0.000406388
1211	LOC_Os05g27580	0.132816	4.89516	5.20386	0.000406388	0.401724	110.653	8.10562	0.000406388
1212	LOC_Os05g27790	11.6247	24.9887	1.10408	0.000406388	5.55352	48.9591	3.1401	0.000406388
1213	LOC_Os05g29050	6.78308	18.0495	1.41195	0.000406388	7.85289	71.3706	3.18403	0.000406388
1214	LOC_Os05g30454	1.61216	3.75292	1.21902	0.000406388	1.92657	9.60447	2.31767	0.000406388
1215	LOC_Os05g31620	1.4583	10.217	2.80861	0.000406388	1.46206	24.563	4.07041	0.000406388
1216	LOC_Os05g33570	24.5234	118.688	2.27494	0.000406388	2.96631	158.369	5.73848	0.000406388
1217	LOC_Os05g33600	2.3217	8.36254	1.84876	0.000406388	2.64797	18.0146	2.76621	0.000406388
1218	LOC_Os05g33900	1.70182	17.2142	3.33845	0.000406388	2.47552	33.8452	3.77315	0.000406388
1219	LOC_Os05g34270	4.57136	39.4207	3.10826	0.000406388	8.481	64.4628	2.92616	0.000406388
1220	LOC_Os05g34854	0.074451	2.2785	4.93565	0.000406388	0.174981	10.7901	5.94637	0.000406388
1221	LOC_Os05g35650	2.78452	16.4273	2.56059	0.000406388	2.48572	12.2088	2.29619	0.000406388
1222	LOC_Os05g35740	49.6894	176.315	1.82715	0.000406388	32.3236	331.682	3.35914	0.000406388
1223	LOC_Os05g36190	21.9025	71.3331	1.70348	0.000406388	18.9967	126.797	2.7387	0.000406388
1224	LOC_Os05g36270	6.10201	71.1015	3.54252	0.000406388	4.18186	137.118	5.03513	0.000406388
1225	LOC_Os05g36290	41.6179	369.243	3.14929	0.000406388	19.0139	1345.47	6.14491	0.000406388
1226	LOC_Os05g36310	0.599996	3.85834	2.68496	0.00109132	0.693158	4.86884	2.81232	0.00109132
1227	LOC_Os05g36910	33.3719	112.195	1.7493	0.000406388	19.4374	106.007	2.44725	0.000406388
1228	LOC_Os05g37520	14.0648	38.2129	1.44197	0.00228516	19.6603	42.5659	1.11441	0.00228516
1229	LOC_Os05g38040	39.2819	141.403	1.84788	0.000406388	29.8898	177.307	2.56852	0.000406388
1230	LOC_Os05g38264	2.15329	41.158	4.25656	0.000406388	0.65714	37.8343	5.84735	0.000406388
1231	LOC_Os05g38680	5.07145	34.9806	2.78608	0.00200092	0.704477	5.61671	2.9951	0.00200092
1232	LOC_Os05g38730	5.69465	12.2419	1.10415	0.000406388	6.45802	21.2564	1.71873	0.000406388
1233	LOC_Os05g38860	5.95377	14.5239	1.28655	0.00228516	3.54881	12.1489	1.77542	0.00228516
1234	LOC_Os05g38880	1.34681	8.92892	2.72894	0.000406388	0.836375	12.8462	3.94105	0.000406388
1235	LOC_Os05g39060	23.5221	95.0038	2.01397	0.000406388	18.0623	152.4	3.07681	0.000406388
1236	LOC_Os05g39250	41.8266	118.023	1.49658	0.000406388	29.1247	312.79	3.42488	0.000406388
1237	LOC_Os05g39350	0.944759	10.6725	3.49781	0.000406388	1.28668	6.61224	2.36149	0.000406388
1238	LOC_Os05g39410	6.95638	23.3833	1.74907	0.000406388	6.47138	51.6116	2.99555	0.000406388
1239	LOC_Os05g40290	5.89426	12.0141	1.02735	0.000406388	8.18127	24.902	1.60586	0.000406388
1240	LOC_Os05g41460	13.773	145.688	3.40297	0.000406388	7.74058	244.661	4.9822	0.000406388
1241	LOC_Os05g42350	35.1269	75.7911	1.10945	0.000406388	24.1173	57.1218	1.24397	0.000406388
1242	LOC_Os05g43390	0.406715	4.30792	3.4049	0.000406388	0.522124	7.41805	3.82858	0.000406388
1243	LOC_Os05g45400	12.804	34.2256	1.41848	0.000406388	11.8446	28.7943	1.28155	0.000406388
1244	LOC_Os05g46340	4.81558	21.1311	2.13359	0.000406388	7.88061	78.7594	3.32107	0.000406388
1245	LOC_Os05g46750	1.66762	7.3203	2.13411	0.000406388	3.09187	10.7693	1.80037	0.000406388
1246	LOC_Os05g46760	3.09162	9.01178	1.54345	0.000406388	8.67448	30.3213	1.80548	0.000406388
1247	LOC_Os05g47560	12.0534	33.6236	1.48003	0.000406388	5.36692	34.4861	2.68385	0.000406388
1248	LOC_Os05g47840	0.0678101	2.22933	5.03897	0.000406388	0.193341	2.99132	3.95156	0.000406388
1249	LOC_Os05g48160	1.87999	8.72602	2.2146	0.00109132	1.08584	6.7963	2.64594	0.00109132
1250	LOC_Os05g48330	16.6169	57.4117	1.78869	0.000406388	13.2562	134.715	3.34517	0.000406388
1251	LOC_Os05g48660	0.627849	15.3467	4.61137	0.000406388	0.525719	30.569	5.86163	0.000406388
1252	LOC_Os05g49140	47.2299	103.074	1.12591	0.000406388	27.6417	165.126	2.57865	0.000406388
1253	LOC_Os05g49680	12.4947	26.487	1.08397	0.000406388	8.68178	21.3141	1.29575	0.000406388
1254	LOC_Os05g49770	50.9283	253.235	2.31394	0.000406388	45.3491	332.978	2.87628	0.000406388
1255	LOC_Os05g49910	1.38735	5.95906	2.10275	0.000406388	1.78337	10.9358	2.61638	0.000406388
1256	LOC_Os05g50610	0.201501	13.1358	6.02657	0.000406388	2.20822	94.6457	5.42158	0.000406388
1257	LOC_Os05g50710	2.2385	49.0102	4.45248	0.000406388	6.90071	234.559	5.08706	0.000406388
1258	LOC_Os05g51110	1.255	3.48974	1.47543	0.000406388	1.41764	5.82842	2.03961	0.000406388
1259	LOC_Os05g51130	4.6733	65.3298	3.80523	0.000406388	14.1505	248.422	4.13387	0.000406388
1260	LOC_Os05g51420	17.6751	45.2061	1.3548	0.00109132	11.1758	28.6269	1.35699	0.00109132
1261	LOC_Os05g51520	0.99199	3.1992	1.68931	0.00140546	7.6753	24.9782	1.70237	0.00140546
1262	LOC_Os05g51590	31.0027	88.1325	1.50728	0.000406388	23.5606	138.1	2.55127	0.000406388
1263	LOC_Os06g02000	6.13291	32.2567	2.39496	0.000406388	7.51838	41.3184	2.45829	0.000406388
1264	LOC_Os06g03580	4.61693	35.7453	2.95275	0.0358815	2.04693	7.52959	1.87911	0.0358815
1265	LOC_Os06g03670	4.85754	73.9795	3.92883	0.000406388	3.17157	45.8467	3.85355	0.000406388
1266	LOC_Os06g03800	2.62535	8.09621	1.62474	0.000406388	2.83447	15.2599	2.42859	0.000406388
1267	LOC_Os06g03830	0.886657	31.9435	5.171	0.000406388	1.33619	9.3847	2.81219	0.000406388
1268	LOC_Os06g03860	22.7169	59.187	1.38151	0.000406388	20.4348	124.439	2.60634	0.000406388
1269	LOC_Os06g03990	5.56435	19.8813	1.83713	0.000406388	4.65095	28.3401	2.60725	0.000406388
1270	LOC_Os06g04220	12.0919	42.909	1.82724	0.000406388	15.5307	65.4146	2.07449	0.000406388
1271	LOC_Os06g04230	65.6897	203.967	1.6346	0.000406388	63.8612	311.981	2.28845	0.000406388
1272	LOC_Os06g05700	6.32366	21.2267	1.74705	0.000406388	1.41327	5.58186	1.98171	0.000406388
1273	LOC_Os06g06900	1.49626	4.70904	1.65407	0.000406388	2.01504	12.3316	2.61348	0.000406388
1274	LOC_Os06g07030	7.42751	40.6693	2.45299	0.000406388	14.047	66.8201	2.25002	0.000406388
1275	LOC_Os06g07070	14.3741	44.9153	1.64374	0.000406388	8.73364	103.891	3.57234	0.000406388
1276	LOC_Os06g08440	6.19316	18.4848	1.57759	0.00336278	3.87073	9.23969	1.25524	0.00336278
1277	LOC_Os06g09310	0.488242	1.96241	2.00696	0.000406388	0.918621	9.67066	3.39607	0.000406388
1278	LOC_Os06g09390	399.233	800.034	1.00283	0.000406388	194.877	545.489	1.48499	0.000406388
1279	LOC_Os06g09560	1.00115	3.26973	1.70751	0.000406388	1.63476	17.0573	3.38324	0.000406388
1280	LOC_Os06g10210	19.6617	121.247	2.62449	0.000406388	27.8418	218.228	2.97051	0.000406388
1281	LOC_Os06g10510	1.93533	5.01085	1.37248	0.000406388	0.559741	27.0269	5.59349	0.000406388
1282	LOC_Os06g10650	3.02701	9.60462	1.66584	0.00412932	2.85563	9.89733	1.79323	0.00412932
1283	LOC_Os06g11090	3.08182	7.24439	1.23308	0.000406388	3.14738	14.4692	2.20076	0.000406388
1284	LOC_Os06g11150	0.795478	3.87047	2.28261	0.000406388	4.25905	49.0542	3.52577	0.000406388
1285	LOC_Os06g13870	0.209898	3.64651	4.11876	0.000406388	1.31117	19.2856	3.8786	0.000406388
1286	LOC_Os06g14450	3.37916	21.7128	2.68381	0.000406388	3.48437	25.338	2.86233	0.000406388
1287	LOC_Os06g14670	9.92211	20.3153	1.03385	0.000406388	5.59725	60.1338	3.42539	0.000406388
1288	LOC_Os06g15990	83.5105	267.202	1.6779	0.000406388	15.9275	90.9314	2.51326	0.000406388
1289	LOC_Os06g17410	0.458136	2.51236	2.4552	0.0419078	0.131172	0.733654	2.48364	0.0419078
1290	LOC_Os06g18820	0.105064	1.73801	4.0481	0.011636	0.1967	1.76213	3.16325	0.011636
1291	LOC_Os06g21380	3.92969	11.195	1.51037	0.000406388	5.43036	85.6201	3.97883	0.000406388
1292	LOC_Os06g22080	17.6792	35.6014	1.00988	0.000406388	16.3038	45.6601	1.48573	0.000406388
1293	LOC_Os06g22390	2.65063	12.0955	2.19006	0.000406388	1.57782	57.0382	5.17592	0.000406388
1294	LOC_Os06g24730	18.4528	102.419	2.47257	0.000406388	12.1303	260.563	4.42495	0.000406388
1295	LOC_Os06g27560	7.08535	37.1231	2.38941	0.000406388	7.92536	165.296	4.38243	0.000406388
1296	LOC_Os06g30310	31.9418	128.43	2.00746	0.00362106	28.1375	60.4036	1.10214	0.00362106
1297	LOC_Os06g34450	2.5221	6.82699	1.43662	0.000406388	2.73472	13.7742	2.3325	0.000406388
1298	LOC_Os06g35165	0.390424	1.94878	2.31946	0.000406388	0.346543	7.26193	4.38925	0.000406388
1299	LOC_Os06g36180	2.38255	9.51805	1.99816	0.000406388	3.32947	45.3761	3.76857	0.000406388
1300	LOC_Os06g36560	15.049	182.134	3.59726	0.000406388	2.00326	26.9531	3.75003	0.000406388
1301	LOC_Os06g38320	1.79481	4.71198	1.3925	0.000406388	3.06685	22.6217	2.88288	0.000406388
1302	LOC_Os06g39370	1.68346	24.3897	3.85677	0.000406388	0.630173	7.90999	3.64986	0.000406388
1303	LOC_Os06g39520	13.3878	31.518	1.23526	0.000406388	9.07705	64.124	2.82057	0.000406388
1304	LOC_Os06g40210	13.8794	33.9193	1.28916	0.000406388	13.5772	67.3844	2.31123	0.000406388
1305	LOC_Os06g40440	9.57428	29.8181	1.63895	0.00558873	8.49416	19.7732	1.219	0.00558873
1306	LOC_Os06g41010	274.183	738.418	1.4293	0.00170767	171.502	422.094	1.29934	0.00170767
1307	LOC_Os06g41930	0.576949	12.5066	4.4381	0.000406388	0.659822	22.2338	5.07453	0.000406388
1308	LOC_Os06g42720	277.308	1245.2	2.16682	0.00200092	165.802	400.008	1.27057	0.00200092
1309	LOC_Os06g43140	8.15706	31.7866	1.9623	0.00170767	5.17937	15.1161	1.54524	0.00170767
1310	LOC_Os06g43590	85.7321	172.204	1.00621	0.000406388	64.8937	382.733	2.56019	0.000406388
1311	LOC_Os06g44420	0.596512	2.98008	2.32073	0.00310073	0.279391	4.97628	4.15471	0.00310073
1312	LOC_Os06g45300	19.0677	63.2376	1.72965	0.000406388	17.3206	105.759	2.61022	0.000406388
1313	LOC_Os06g45570	3.41204	39.6893	3.54004	0.000406388	17.7426	143.4	3.01476	0.000406388
1314	LOC_Os06g45580	0.332177	1.50111	2.17601	0.00412932	0.316352	2.45086	2.95369	0.00412932
1315	LOC_Os06g45890	0.522042	2.15349	2.04444	0.000406388	0.519266	14.4072	4.79417	0.000406388
1316	LOC_Os06g46270	0.658781	2.79825	2.08665	0.000406388	0.330993	4.06545	3.61854	0.000406388
1317	LOC_Os06g46770	431.104	895.548	1.05473	0.000406388	222.959	1068.91	2.26129	0.000406388
1318	LOC_Os06g46950	19.6179	52.02	1.4069	0.000406388	41.3781	138.473	1.74267	0.000406388
1319	LOC_Os06g47130	1.66425	4.58179	1.46104	0.000406388	1.60661	27.4964	4.09715	0.000406388
1320	LOC_Os06g47270	1.25048	5.91144	2.24103	0.000406388	4.41348	25.2127	2.51416	0.000406388
1321	LOC_Os06g47350	45.4543	170.211	1.90484	0.000406388	54.3988	161.156	1.56681	0.000406388
1322	LOC_Os06g47650	3.04168	8.05794	1.40554	0.000406388	1.76542	19.53	3.46761	0.000406388
1323	LOC_Os06g47780	0.747525	1.90066	1.34631	0.000406388	2.42803	10.0128	2.04399	0.000406388
1324	LOC_Os06g47860	8.33686	25.8296	1.63145	0.000406388	8.54247	40.636	2.25003	0.000406388
1325	LOC_Os06g48180	60.1744	155.772	1.37221	0.000406388	16.025	285.256	4.15386	0.000406388
1326	LOC_Os06g48210	0.169031	1.66358	3.29893	0.000406388	0.27795	2.81207	3.33874	0.000406388
1327	LOC_Os06g48950	5.25015	10.5042	1.00054	0.000406388	13.9477	87.543	2.64996	0.000406388
1328	LOC_Os06g49250	0.459509	4.16282	3.1794	0.000406388	0.284483	7.72274	4.7627	0.000406388
1329	LOC_Os06g50030	7.33308	15.1682	1.04856	0.000406388	4.13185	30.3879	2.87864	0.000406388
1330	LOC_Os06g50220	3.68172	20.9804	2.51059	0.000406388	4.98541	77.2007	3.95283	0.000406388
1331	LOC_Os06g50230	12.7548	43.8356	1.78106	0.0174278	7.98594	18.6219	1.22147	0.0174278
1332	LOC_Os06g51060	0.30473	16.5212	5.76064	0.000406388	0.511171	5.9122	3.53182	0.000406388
1333	LOC_Os06g51360	6.67997	15.1381	1.18027	0.000406388	4.63959	30.8054	2.73111	0.000406388
1334	LOC_Os06g51390	9.37707	19.3075	1.04195	0.000406388	8.89369	56.4804	2.6669	0.000406388
1335	LOC_Os06g02410	3.24479	12.7899	1.97881	0.000406388	10.6641	60.1115	2.49488	0.000406388
1336	LOC_Os06g02490	4.74187	81.3567	4.10073	0.000406388	2.18079	129.832	5.89565	0.000406388
1337	LOC_Os06g04240	7.82316	42.8891	2.45479	0.000406388	8.10216	167.086	4.36614	0.000406388
1338	LOC_Os06g04460	14.2852	31.0589	1.12049	0.000406388	9.04936	39.0512	2.10948	0.000406388
1339	LOC_Os06g04510	14.0515	56.8138	2.01552	0.00170767	2.83838	9.15103	1.68887	0.00170767
1340	LOC_Os06g04920	1.20036	11.2215	3.22473	0.000406388	0.819621	190.394	7.85982	0.000406388
1341	LOC_Os06g05120	74.2107	418.963	2.49712	0.000406388	23.005	269.767	3.55169	0.000406388
1342	LOC_Os06g05160	8.35276	31.2341	1.9028	0.000406388	6.02059	55.7747	3.21163	0.000406388
1343	LOC_Os06g05430	0.503093	4.00145	2.99163	0.000406388	0.862745	12.3715	3.84194	0.000406388
1344	LOC_Os06g05520	1.96615	5.74127	1.546	0.000406388	2.08298	10.1398	2.28331	0.000406388
1345	LOC_Os06g05790	0.132314	1.03245	2.96403	0.000406388	0.15402	3.59539	4.54496	0.000406388
1346	LOC_Os06g07000	1.4672	5.38163	1.87498	0.000406388	1.26156	9.63892	2.93366	0.000406388
1347	LOC_Os06g07200	0.272247	7.37718	4.76008	0.00228516	0.149251	8.92333	5.90177	0.00228516
1348	LOC_Os06g08170	1.7185	4.1226	1.2624	0.0269936	4.04651	8.18621	1.01652	0.0269936
1349	LOC_Os06g09900	23.8068	55.1836	1.21287	0.000406388	11.9904	94.1694	2.97338	0.000406388
1350	LOC_Os06g09940	0.197031	1.00196	2.34633	0.00200092	0.688532	4.16384	2.59632	0.00200092
1351	LOC_Os06g14030	3.16314	9.3286	1.5603	0.000406388	3.54271	39.8396	3.49128	0.000406388
1352	LOC_Os06g14420	0.896498	7.35893	3.03712	0.000406388	2.60401	22.7941	3.12985	0.000406388
1353	LOC_Os06g14780	1.29961	10.9412	3.07362	0.000406388	2.00262	38.9964	4.28338	0.000406388
1354	LOC_Os06g18990	0.283532	1.0768	1.92517	0.000406388	0.360209	20.6457	5.84086	0.000406388
1355	LOC_Os06g21550	33.8896	116.636	1.7831	0.000406388	30.0633	134.041	2.1566	0.000406388
1356	LOC_Os06g22030	1.22074	5.76381	2.23927	0.00412932	2.14221	5.94658	1.47296	0.00412932
1357	LOC_Os06g23290	70.6349	151.422	1.10012	0.000406388	48.7758	177.785	1.8659	0.000406388
1358	LOC_Os06g24704	17.1982	38.0652	1.14622	0.000406388	7.72081	123.875	4.00399	0.000406388
1359	LOC_Os06g24990	1.49621	20.1927	3.75445	0.000406388	1.43313	72.4541	5.65983	0.000406388
1360	LOC_Os06g25010	0.385727	7.58794	4.29806	0.000406388	0.687748	46.4351	6.07719	0.000406388
1361	LOC_Os06g28124	0.542821	19.6595	5.17861	0.000761939	0.0973833	7.99633	6.35952	0.000761939
1362	LOC_Os06g33200	0.620196	5.29867	3.09483	0.00109132	0.76257	6.17479	3.01745	0.00109132
1363	LOC_Os06g35160	3.92357	20.1523	2.36071	0.000406388	11.0898	83.78	2.91737	0.000406388
1364	LOC_Os06g35560	0.765215	1.96876	1.36335	0.000406388	0.429961	17.9852	5.38646	0.000406388
1365	LOC_Os06g36070	1.70145	18.6837	3.45694	0.000406388	1.37462	75.8555	5.78615	0.000406388
1366	LOC_Os06g36920	1.46749	9.15672	2.64148	0.00140546	1.52802	8.41211	2.4608	0.00140546
1367	LOC_Os06g39140	11.5031	23.66	1.04043	0.000406388	6.26564	36.4877	2.54188	0.000406388
1368	LOC_Os06g40170	0.860899	5.13802	2.5773	0.000406388	2.92687	13.4113	2.19602	0.000406388
1369	LOC_Os06g40650	23.0043	75.5068	1.7147	0.000406388	10.6996	82.5474	2.94767	0.000406388
1370	LOC_Os06g41100	0.453263	1.80684	1.99505	0.000406388	0.424232	9.25778	4.44774	0.000406388
1371	LOC_Os06g41360	15.0192	76.87	2.35561	0.000406388	11.8547	297.354	4.64865	0.000406388
1372	LOC_Os06g41450	0.450999	8.05083	4.15794	0.00651291	0.217625	1.76546	3.02013	0.00651291
1373	LOC_Os06g41840	2.35018	7.20139	1.6155	0.000406388	2.63972	27.3106	3.371	0.000406388
1374	LOC_Os06g42560	1.86901	13.56	2.85901	0.000406388	2.60231	78.1563	4.9085	0.000406388
1375	LOC_Os06g42790	6.95542	16.9754	1.28724	0.000406388	10.7449	124.571	3.53524	0.000406388
1376	LOC_Os06g43020	0.918771	12.4166	3.75642	0.000406388	1.77475	66.5087	5.22786	0.000406388
1377	LOC_Os06g44160	2.00266	25.1894	3.65283	0.000406388	1.89397	102.019	5.75128	0.000406388
1378	LOC_Os06g44450	13.5979	32.4639	1.25545	0.000406388	10.7859	72.3358	2.74556	0.000406388
1379	LOC_Os06g45820	32.1249	100.957	1.65198	0.000406388	19.4429	100.92	2.3759	0.000406388
1380	LOC_Os06g46065	0.776392	3.80512	2.29308	0.000761939	2.03777	7.89827	1.95455	0.000761939
1381	LOC_Os06g46310	11.6653	63.2191	2.43814	0.000406388	8.43924	95.7977	3.50481	0.000406388
1382	LOC_Os06g46330	2.83567	8.20177	1.53225	0.000406388	3.88838	21.4241	2.46199	0.000406388
1383	LOC_Os06g46740	16.7212	82.9934	2.31132	0.000406388	12.7946	385.971	4.91489	0.000406388
1384	LOC_Os06g47640	8.50121	57.4129	2.75563	0.000406388	13.4599	90.8303	2.75451	0.000406388
1385	LOC_Os06g47970	11.6382	38.6854	1.73292	0.000406388	7.9424	30.6098	1.94635	0.000406388
1386	LOC_Os06g48060	2.00341	5.42143	1.43622	0.000406388	2.41756	11.2725	2.22118	0.000406388
1387	LOC_Os06g48250	0.0488879	3.07731	5.97605	0.00808427	0.155732	1.19932	2.94508	0.00808427
1388	LOC_Os06g49130	0.922065	2.93159	1.66874	0.00387641	0.462894	1.50858	1.70444	0.00387641
1389	LOC_Os06g49640	7.37199	138.192	4.22848	0.000406388	6.74539	108.071	4.00193	0.000406388
1390	LOC_Os06g49870	1.94822	6.23526	1.67829	0.000761939	3.48416	10.7965	1.63168	0.000761939
1391	LOC_Os06g50040	8.30477	21.8479	1.39548	0.00228516	3.8692	13.0223	1.75088	0.00228516
1392	LOC_Os06g50100	0.496324	2.57436	2.37486	0.00228516	1.75276	10.323	2.55816	0.00228516
1393	LOC_Os06g50310	15.6353	34.2994	1.13338	0.000406388	10.0956	51.5203	2.35141	0.000406388
1394	LOC_Os06g50870	7.36364	26.6165	1.85383	0.000406388	7.41083	28.0869	1.92219	0.000406388
1395	LOC_Os06g50950	2.59926	20.7764	2.99877	0.000406388	12.2308	71.2243	2.54185	0.000406388
1396	LOC_Os06g51070	0.806533	7.16356	3.15087	0.000406388	0.975604	10.0799	3.36904	0.000406388
1397	LOC_Os06g51170	0.57211	3.57195	2.64235	0.00978433	0.739637	2.8403	1.94115	0.00978433
1398	LOC_Os07g02460	0.646274	14.9213	4.52908	0.000406388	1.35417	30.0177	4.47033	0.000406388
1399	LOC_Os07g03770	43.5273	99.0888	1.1868	0.000406388	34.7584	142.003	2.03049	0.000406388
1400	LOC_Os07g04910	19.8373	52.8352	1.41328	0.000406388	10.5974	44.0611	2.0558	0.000406388
1401	LOC_Os07g05940	12.3982	163.919	3.72478	0.000406388	17.0051	1043.81	5.93975	0.000406388
1402	LOC_Os07g07410	3.16418	15.2877	2.27247	0.000406388	8.46448	153.31	4.17889	0.000406388
1403	LOC_Os07g07480	1.09612	12.2757	3.48533	0.034526	0.785401	2.65254	1.75587	0.034526
1404	LOC_Os07g08300	2.51628	15.4682	2.61994	0.000406388	1.74752	11.1158	2.66923	0.000406388
1405	LOC_Os07g09000	20.3086	45.4312	1.16159	0.000406388	17.8477	53.3633	1.58011	0.000406388
1406	LOC_Os07g09010	6.22566	39.621	2.66997	0.000406388	8.4194	112.597	3.74131	0.000406388
1407	LOC_Os07g09420	0.671493	13.8554	4.36693	0.000406388	8.25799	194.06	4.55457	0.000406388
1408	LOC_Os07g09610	1.80402	6.30691	1.80572	0.000406388	0.759042	43.5248	5.84151	0.000406388
1409	LOC_Os07g09970	17.6648	52.0565	1.5592	0.000406388	26.5006	61.7266	1.21987	0.000406388
1410	LOC_Os07g10420	3.92275	10.3416	1.39852	0.000406388	1.4663	28.0914	4.25988	0.000406388
1411	LOC_Os07g10910	0.0675489	1.77317	4.71425	0.00786472	0.125388	4.46852	5.15533	0.00786472
1412	LOC_Os07g12490	7.3942	16.3475	1.1446	0.000406388	6.79372	19.3138	1.50736	0.000406388
1413	LOC_Os07g12890	0.180056	1.46587	3.02524	0.000406388	0.335979	13.5439	5.33313	0.000406388
1414	LOC_Os07g13810	1.2058	5.88229	2.28639	0.00851365	0.874507	2.8776	1.71832	0.00851365
1415	LOC_Os07g14910	7.92184	21.106	1.41375	0.00336278	5.12496	15.1301	1.56181	0.00336278
1416	LOC_Os07g17330	10.2826	32.2639	1.64972	0.000406388	11.8014	353.711	4.90554	0.000406388
1417	LOC_Os07g18990	8.39534	163.741	4.28568	0.00170767	2.85583	14.4068	2.33477	0.00170767
1418	LOC_Os07g30950	0.125552	1.58157	3.655	0.0414697	0.0820851	1.08682	3.72685	0.0414697
1419	LOC_Os07g32010	2.40906	6.90626	1.51943	0.000406388	1.45457	22.2604	3.93581	0.000406388
1420	LOC_Os07g33480	0.137235	13.6682	6.63803	0.000406388	0.109864	2.49329	4.50426	0.000406388
1421	LOC_Os07g34570	82.6137	1346.75	4.02696	0.0114316	43.4057	87.6615	1.01406	0.0114316
1422	LOC_Os07g34610	7.68258	19.6903	1.35782	0.00786472	6.9569	16.0388	1.20505	0.00786472
1423	LOC_Os07g34640	10.1997	74.3987	2.86675	0.000406388	13.4403	106.42	2.98513	0.000406388
1424	LOC_Os07g35140	1.82382	6.70816	1.87895	0.000406388	0.918065	20.6655	4.49248	0.000406388
1425	LOC_Os07g36170	18.6054	124.892	2.74689	0.000406388	20.7095	157.08	2.92313	0.000406388
1426	LOC_Os07g37420	0.441127	5.04676	3.51609	0.00697033	1.14766	4.13786	1.85019	0.00697033
1427	LOC_Os07g37690	0.120577	0.701121	2.53971	0.000406388	0.197946	5.72835	4.85494	0.000406388
1428	LOC_Os07g37730	0.284031	1.1535	2.0219	0.000406388	1.36638	37.077	4.76209	0.000406388
1429	LOC_Os07g38070	0.171711	1.6	3.22002	0.0062831	0.49486	1.80201	1.86451	0.0062831
1430	LOC_Os07g38090	10.4203	23.9881	1.20292	0.000406388	16.0574	69.6306	2.11648	0.000406388
1431	LOC_Os07g38440	1.59627	9.40179	2.55823	0.00170767	1.89695	6.41261	1.75723	0.00170767
1432	LOC_Os07g39470	12.0968	56.2557	2.21737	0.000406388	25.0448	96.7953	1.95043	0.000406388
1433	LOC_Os07g39530	0.142424	0.778603	2.4507	0.00362106	0.125672	0.890993	2.82575	0.00362106
1434	LOC_Os07g39680	167.631	340.862	1.0239	0.000406388	180.104	820.188	2.18712	0.000406388
1435	LOC_Os07g40000	2.36591	32.8333	3.79469	0.000406388	3.61832	52.004	3.84523	0.000406388
1436	LOC_Os07g41230	2.68123	6.12768	1.19245	0.000406388	1.84361	19.8652	3.42964	0.000406388
1437	LOC_Os07g41410	0.575259	29.5262	5.68164	0.00336278	6.15948	17.5579	1.51124	0.00336278
1438	LOC_Os07g42280	11.5256	52.7421	2.19411	0.000406388	11.8766	116.482	3.29391	0.000406388
1439	LOC_Os07g42714	6.09223	21.304	1.80608	0.000406388	9.13135	92.7938	3.34513	0.000406388
1440	LOC_Os07g42890	28.1543	62.4876	1.15021	0.000406388	19.6126	99.8109	2.34742	0.000406388
1441	LOC_Os07g43160	0.0887158	1.6355	4.2044	0.000406388	0.382549	23.5144	5.94176	0.000406388
1442	LOC_Os07g43730	172.565	358.616	1.0553	0.000406388	102.038	241.729	1.24428	0.000406388
1443	LOC_Os07g43740	2.38243	6.77364	1.5075	0.0381613	1.18668	6.20781	2.38715	0.0381613
1444	LOC_Os07g46330	0.181172	14.7096	6.34325	0.000406388	0.297497	4.76505	4.00154	0.000406388
1445	LOC_Os07g46630	12.214	473.296	5.27614	0.0199558	3.57756	58.6198	4.03434	0.0199558
1446	LOC_Os07g47100	20.9428	61.6163	1.55686	0.000406388	18.6445	128.041	2.77978	0.000406388
1447	LOC_Os07g48170	0.12152	0.915364	2.91315	0.0279762	0.16148	1.29905	3.00803	0.0279762
1448	LOC_Os07g48330	2.01203	27.1669	3.75513	0.000406388	1.16517	7.40024	2.66703	0.000406388
1449	LOC_Os07g48460	37.0156	152.334	2.04103	0.000406388	20.4256	207.221	3.34272	0.000406388
1450	LOC_Os07g01820	112.845	243.358	1.10874	0.000406388	67.7823	239.6	1.82165	0.000406388
1451	LOC_Os07g01990	4.60429	17.1634	1.89828	0.000406388	5.37322	26.788	2.31773	0.000406388
1452	LOC_Os07g03000	0.270943	1.25614	2.21294	0.000406388	0.400064	10.2394	4.67776	0.000406388
1453	LOC_Os07g05400	30.5117	78.6889	1.3668	0.000406388	11.7489	33.1603	1.49693	0.000406388
1454	LOC_Os07g05510	1.05557	4.79561	2.18369	0.0161197	0.205439	8.00109	5.28341	0.0161197
1455	LOC_Os07g05570	26.2835	63.6731	1.27653	0.000406388	36.5527	105.495	1.52912	0.000406388
1456	LOC_Os07g05620	18.5593	52.4387	1.49849	0.000406388	19.7438	93.3896	2.24186	0.000406388
1457	LOC_Os07g07350	78.3117	197.109	1.33169	0.000406388	44.0219	191.418	2.12043	0.000406388
1458	LOC_Os07g08210	0.920254	3.98015	2.11272	0.000406388	1.68848	24.9479	3.88512	0.000406388
1459	LOC_Os07g08220	5.4118	12.3422	1.18942	0.00228516	3.17051	8.95512	1.498	0.00228516
1460	LOC_Os07g08290	1.11567	10.5884	3.2465	0.000406388	0.548682	2.97443	2.43857	0.000406388
1461	LOC_Os07g08840	170.123	1192.02	2.80876	0.000406388	223.419	1154.85	2.36988	0.000406388
1462	LOC_Os07g08970	6.39308	14.9318	1.22381	0.000406388	2.16837	56.4221	4.70158	0.000406388
1463	LOC_Os07g10840	154.874	781.991	2.33606	0.000406388	142.838	808.345	2.50059	0.000406388
1464	LOC_Os07g11300	7.27088	20.5069	1.49591	0.000406388	5.1084	53.1877	3.38015	0.000406388
1465	LOC_Os07g12730	15.2053	34.0572	1.16339	0.000406388	12.2959	67.0484	2.44703	0.000406388
1466	LOC_Os07g13260	0.996311	2.51033	1.33321	0.000406388	1.56462	6.80775	2.12137	0.000406388
1467	LOC_Os07g14590	9.65085	19.8624	1.04131	0.000406388	7.7211	33.858	2.13262	0.000406388
1468	LOC_Os07g16970	1.48853	7.97304	2.42124	0.000406388	0.652418	28.7285	5.46054	0.000406388
1469	LOC_Os07g26520	3.30683	10.9579	1.72845	0.000406388	3.57942	29.7487	3.05503	0.000406388
1470	LOC_Os07g30020	31.5649	113.322	1.84403	0.000406388	13.1404	139.795	3.41123	0.000406388
1471	LOC_Os07g30960	0.351863	1.98312	2.49469	0.000406388	0.859183	5.52861	2.68588	0.000406388
1472	LOC_Os07g30970	124.161	921.09	2.89113	0.000406388	88.4574	773.599	3.12853	0.000406388
1473	LOC_Os07g31884	3.63518	13.0863	1.84796	0.000406388	2.8362	11.0476	1.9617	0.000406388
1474	LOC_Os07g32570	9.76744	34.355	1.81447	0.000406388	5.77575	83.1362	3.8474	0.000406388
1475	LOC_Os07g32800	124.359	289.099	1.21705	0.000406388	70.9769	296.39	2.06208	0.000406388
1476	LOC_Os07g33270	2.67598	8.87342	1.72942	0.000406388	2.55805	28.4629	3.47597	0.000406388
1477	LOC_Os07g34070	1.01015	6.22117	2.62262	0.000406388	0.889138	12.2731	3.78695	0.000406388
1478	LOC_Os07g34589	905.577	3052.02	1.75286	0.000406388	615.152	3938.08	2.67848	0.000406388
1479	LOC_Os07g34940	0.727976	3.01794	2.0516	0.000406388	0.83954	6.64364	2.9843	0.000406388
1480	LOC_Os07g35680	0.178757	3.36763	4.23566	0.000406388	0.301193	2.15996	2.84224	0.000406388
1481	LOC_Os07g37100	3.69581	11.4999	1.63766	0.00228516	9.64944	32.4411	1.74931	0.00228516
1482	LOC_Os07g37320	20.1834	122.136	2.59725	0.000406388	78.7586	285.778	1.85939	0.000406388
1483	LOC_Os07g37400	10.2274	116.872	3.51442	0.000406388	15.2742	79.4186	2.37838	0.000406388
1484	LOC_Os07g37620	6.67466	37.9879	2.50877	0.000406388	7.43216	33.3084	2.16403	0.000406388
1485	LOC_Os07g38120	20.3914	61.6877	1.59702	0.000406388	18.7268	89.2786	2.25321	0.000406388
1486	LOC_Os07g38170	110.625	284.88	1.36468	0.000406388	136.398	586.123	2.10338	0.000406388
1487	LOC_Os07g38620	7.31733	29.1069	1.99197	0.00283372	6.03551	16.1693	1.42171	0.00283372
1488	LOC_Os07g39280	71.9528	156.358	1.11973	0.000406388	61.4187	229.316	1.90059	0.000406388
1489	LOC_Os07g39740	0.662111	20.6586	4.96353	0.000406388	2.82117	34.6272	3.61754	0.000406388
1490	LOC_Os07g40040	1.51872	5.9304	1.96527	0.000406388	1.27199	13.3859	3.39555	0.000406388
1491	LOC_Os07g40630	0.94496	2.02992	1.1031	0.000406388	3.85288	28.6819	2.89613	0.000406388
1492	LOC_Os07g40974	0.001	5.90918	12.5287	0.000406388	0.001	5.70868	12.4789	0.000406388
1493	LOC_Os07g41080	19.0938	48.7393	1.35198	0.000406388	15.4681	54.9767	1.82952	0.000406388
1494	LOC_Os07g42160	6.26291	26.2635	2.06815	0.000406388	5.15472	41.1233	2.99599	0.000406388
1495	LOC_Os07g42220	0.954498	11.6648	3.61128	0.000406388	2.34926	71.1451	4.92049	0.000406388
1496	LOC_Os07g42260	4.14016	12.0015	1.53546	0.000406388	3.51919	28.1276	2.99867	0.000406388
1497	LOC_Os07g42610	2.2006	4.89817	1.15435	0.000406388	1.03671	4.74923	2.19568	0.000406388
1498	LOC_Os07g42910	0.516646	2.59053	2.326	0.000761939	0.409265	4.85431	3.56816	0.000761939
1499	LOC_Os07g42924	6.86265	33.8448	2.3021	0.00170767	1.47927	6.62414	2.16285	0.00170767
1500	LOC_Os07g43770	29.604	59.4434	1.00572	0.000406388	12.7513	63.2254	2.30986	0.000406388
1501	LOC_Os07g44330	30.0943	67.5633	1.16675	0.000406388	13.5023	378.492	4.80899	0.000406388
1502	LOC_Os07g44610	39.8488	109.807	1.46236	0.000406388	16.0467	128.117	2.99711	0.000406388
1503	LOC_Os07g44780	0.617783	4.73948	2.93956	0.0332692	0.567924	1.78298	1.65052	0.0332692
1504	LOC_Os07g44820	11.8918	26.4011	1.15063	0.00200092	13.4365	29.0926	1.11449	0.00200092
1505	LOC_Os07g44860	0.0715086	0.541862	2.92174	0.00851365	0.0747304	3.21975	5.42911	0.00851365
1506	LOC_Os07g46430	6.09481	13.2714	1.12267	0.000406388	4.37116	15.6199	1.8373	0.000406388
1507	LOC_Os07g46460	26.338	82.189	1.6418	0.000406388	14.1162	51.1608	1.85769	0.000406388
1508	LOC_Os07g46990	89.6733	277.749	1.63103	0.000406388	76.12	207.187	1.44459	0.000406388
1509	LOC_Os07g47270	4.11524	11.1415	1.4369	0.000406388	3.09185	19.1191	2.62847	0.000406388
1510	LOC_Os07g47350	23.7204	66.9089	1.49607	0.000406388	19.9842	173.043	3.1142	0.000406388
1511	LOC_Os07g47590	1.93179	5.96277	1.62604	0.000406388	0.702217	104.27	7.21419	0.000406388
1512	LOC_Os07g48229	5.65337	12.62	1.15853	0.000406388	3.83885	27.0349	2.81608	0.000406388
1513	LOC_Os07g48280	4.20665	14.1355	1.74858	0.00830449	9.11467	23.1262	1.34327	0.00830449
1514	LOC_Os07g48830	46.7703	251.517	2.42699	0.000406388	50.1015	603.722	3.59096	0.000406388
1515	LOC_Os07g49480	7.81852	23.8866	1.61123	0.000406388	9.15674	34.5607	1.91623	0.000406388
1516	LOC_Os08g01510	0.698712	5.40533	2.95161	0.0355774	1.06122	2.60541	1.29579	0.0355774
1517	LOC_Os08g01620	9.77345	25.7032	1.39501	0.000406388	11.1917	47.3727	2.08163	0.000406388
1518	LOC_Os08g02490	1.12588	6.26288	2.47577	0.000406388	2.33661	10.3258	2.14376	0.000406388
1519	LOC_Os08g03310	3.59064	8.29246	1.20756	0.000406388	2.41403	7.7333	1.67964	0.000406388
1520	LOC_Os08g03350	5.74781	25.8475	2.16894	0.000406388	12.3659	468.322	5.24306	0.000406388
1521	LOC_Os08g05820	0.255849	0.71302	1.47865	0.000406388	0.136807	2.22745	4.02518	0.000406388
1522	LOC_Os08g06010	8.10593	25.5009	1.6535	0.000406388	16.7915	52.0131	1.63114	0.000406388
1523	LOC_Os08g06640	3.80602	12.7401	1.74302	0.000406388	2.51237	14.8029	2.55876	0.000406388
1524	LOC_Os08g09190	21.2064	44.8433	1.08039	0.000406388	18.1313	58.963	1.70133	0.000406388
1525	LOC_Os08g10320	6.44983	39.9799	2.63194	0.0126371	7.34301	15.2902	1.05816	0.0126371
1526	LOC_Os08g10480	56.2421	143.145	1.34775	0.000406388	62.1578	480.209	2.94966	0.000406388
1527	LOC_Os08g10500	29.5769	321.403	3.44184	0.000406388	30.4152	2664.22	6.45278	0.000406388
1528	LOC_Os08g10630	4.37008	39.2844	3.16822	0.000406388	3.0092	13.6207	2.17835	0.000406388
1529	LOC_Os08g13570	0.606645	4.14623	2.77288	0.0062831	0.13723	0.823804	2.58571	0.0062831
1530	LOC_Os08g14700	0.0539684	2.63418	5.6091	0.0089443	0.0920021	12.0375	7.03165	0.0089443
1531	LOC_Os08g15050	9.51133	40.9986	2.10786	0.000406388	3.44523	76.8127	4.47867	0.000406388
1532	LOC_Os08g15444	4.24085	10.7345	1.33983	0.0375639	5.7578	26.4286	2.19851	0.0375639
1533	LOC_Os08g17600	41.1409	83.6604	1.02397	0.00109132	25.364	58.7554	1.21194	0.00109132
1534	LOC_Os08g19114	5.71108	11.6756	1.03166	0.00438139	8.24058	17.802	1.11122	0.00438139
1535	LOC_Os08g19650	12.1254	30.503	1.33092	0.000406388	7.35093	61.3128	3.06019	0.000406388
1536	LOC_Os08g27010	4.86257	18.5079	1.92835	0.00109132	2.71598	9.63923	1.82745	0.00109132
1537	LOC_Os08g27720	3.16574	8.36834	1.4024	0.000406388	3.17449	30.5467	3.26642	0.000406388
1538	LOC_Os08g27850	121.355	409.829	1.75579	0.000406388	100.451	315.383	1.65061	0.000406388
1539	LOC_Os08g30790	33.7422	79.3193	1.23312	0.000406388	17.3811	78.592	2.17686	0.000406388
1540	LOC_Os08g31000	1.06157	2.53195	1.25405	0.00336278	1.67369	4.61982	1.4648	0.00336278
1541	LOC_Os08g31090	0.569438	4.24099	2.89679	0.000406388	4.21047	36.5072	3.11613	0.000406388
1542	LOC_Os08g31140	5.3287	29.022	2.44529	0.000406388	0.467623	10.0559	4.42655	0.000406388
1543	LOC_Os08g31410	2.71173	11.6249	2.09993	0.000406388	5.48636	16.161	1.5586	0.000406388
1544	LOC_Os08g31560	15.308	33.1757	1.11584	0.000406388	12.1353	64.8945	2.41889	0.000406388
1545	LOC_Os08g31700	1.97182	7.03828	1.8357	0.00936437	1.57519	4.48009	1.508	0.00936437
1546	LOC_Os08g31850	0.117139	3.74078	4.99705	0.000406388	0.302519	26.9887	6.47919	0.000406388
1547	LOC_Os08g32060	2.0521	20.5158	3.32156	0.000406388	2.15243	47.013	4.44902	0.000406388
1548	LOC_Os08g32630	5.16504	20.1457	1.96362	0.000406388	2.69968	16.8968	2.64589	0.000406388
1549	LOC_Os08g33710	10.3694	61.8553	2.57656	0.000406388	9.87109	420.222	5.4118	0.000406388
1550	LOC_Os08g34580	3.26807	7.76537	1.24862	0.00719537	9.51341	21.8259	1.19801	0.00719537
1551	LOC_Os08g34700	35.6534	100.223	1.4911	0.0106132	10.2737	21.9535	1.0955	0.0106132
1552	LOC_Os08g34800	0.207085	1.1433	2.46491	0.000406388	0.520357	9.76796	4.23048	0.000406388
1553	LOC_Os08g35630	2.64067	7.28019	1.46307	0.000406388	0.991217	9.41925	3.24834	0.000406388
1554	LOC_Os08g36480	0.0776587	1.16624	3.90857	0.000406388	0.555913	36.0302	6.0182	0.000406388
1555	LOC_Os08g37500	1.45177	6.43943	2.14912	0.000406388	1.1932	14.0179	3.55436	0.000406388
1556	LOC_Os08g38210	9.73072	34.376	1.82078	0.000406388	15.2813	114.564	2.90631	0.000406388
1557	LOC_Os08g38440	3.90533	10.1025	1.3712	0.000406388	5.55359	18.0579	1.70114	0.000406388
1558	LOC_Os08g38710	12.0412	36.7896	1.61132	0.000406388	8.99674	52.6704	2.54952	0.000406388
1559	LOC_Os08g38880	11.5403	45.6186	1.98294	0.000406388	4.89068	53.8474	3.46077	0.000406388
1560	LOC_Os08g39150	15.8786	44.5411	1.48805	0.000761939	10.3388	29.3696	1.50625	0.000761939
1561	LOC_Os08g39370	52.4665	356.639	2.765	0.000406388	22.7357	262.563	3.52963	0.000406388
1562	LOC_Os08g39450	101.949	206.752	1.02005	0.00336278	71.2462	165.421	1.21526	0.00336278
1563	LOC_Os08g40620	21.6682	46.3106	1.09576	0.000406388	9.93848	68.8346	2.79204	0.000406388
1564	LOC_Os08g41790	20.9716	54.2579	1.3714	0.000406388	13.6642	65.5999	2.26329	0.000406388
1565	LOC_Os08g42450	6.61806	18.9501	1.51773	0.000406388	7.75172	30.973	1.99842	0.000406388
1566	LOC_Os08g42580	8.75538	20.7192	1.24273	0.000406388	11.2256	50.1338	2.15899	0.000406388
1567	LOC_Os08g42590	7.1513	45.9538	2.68391	0.000406388	9.1693	160.192	4.12685	0.000406388
1568	LOC_Os08g43190	9.19809	27.0774	1.55768	0.000406388	4.67195	28.5057	2.60915	0.000406388
1569	LOC_Os08g44590	5.42456	11.7396	1.11381	0.000406388	8.26429	79.0098	3.25707	0.000406388
1570	LOC_Os08g01320	9.55907	20.3306	1.08871	0.0210289	6.00685	12.4721	1.05402	0.0210289
1571	LOC_Os08g01490	0.169516	5.78946	5.09394	0.000406388	0.349649	5.11853	3.87175	0.000406388
1572	LOC_Os08g01610	5.01881	15.8944	1.6631	0.000406388	11.0392	35.1316	1.67013	0.000406388
1573	LOC_Os08g01880	4.94841	24.8031	2.32548	0.000406388	3.47755	14.5169	2.06159	0.000406388
1574	LOC_Os08g01940	0.120811	2.16783	4.16543	0.000406388	0.650821	7.55452	3.53701	0.000406388
1575	LOC_Os08g02700	0.520696	5.27174	3.33977	0.000406388	0.790526	65.2462	6.36694	0.000406388
1576	LOC_Os08g04430	0.734028	3.96055	2.43179	0.000406388	0.780145	12.7973	4.03595	0.000406388
1577	LOC_Os08g07380	0.689907	3.64581	2.40177	0.000406388	0.971574	5.4478	2.48728	0.000406388
1578	LOC_Os08g07490	4.70664	75.1452	3.99691	0.000406388	4.10456	99.6699	4.60186	0.000406388
1579	LOC_Os08g07970	1.61925	5.94933	1.8774	0.000406388	0.757068	20.5807	4.76473	0.000406388
1580	LOC_Os08g08160	0.582113	1.5187	1.38347	0.000406388	0.30984	7.41793	4.58142	0.000406388
1581	LOC_Os08g09250	323.498	1894.33	2.54986	0.000406388	110.818	353.484	1.67345	0.000406388
1582	LOC_Os08g16840	7.99243	16.4716	1.04327	0.00387641	5.8776	14.1837	1.27093	0.00387641
1583	LOC_Os08g27840	3.17004	6.46042	1.02713	0.000406388	1.03188	9.38918	3.18572	0.000406388
1584	LOC_Os08g29570	2.87667	9.23042	1.682	0.000406388	10.1566	56.9607	2.48755	0.000406388
1585	LOC_Os08g29780	5.23967	10.8368	1.04839	0.000406388	3.73656	18.1132	2.27726	0.000406388
1586	LOC_Os08g31510	3.22271	9.34953	1.53662	0.000406388	3.57594	10.6293	1.57165	0.000406388
1587	LOC_Os08g33670	0.0455999	7.27284	7.31734	0.0062831	0.0333815	7.06572	7.72564	0.0062831
1588	LOC_Os08g33720	17.1101	51.8008	1.59813	0.000406388	17.9765	214.856	3.57919	0.000406388
1589	LOC_Os08g34390	48.7207	151.475	1.63647	0.000406388	24.5377	578.382	4.55895	0.000406388
1590	LOC_Os08g36320	103.359	345.421	1.74069	0.000406388	55.449	338.943	2.61181	0.000406388
1591	LOC_Os08g37670	37.425	85.4952	1.19184	0.000406388	67.3058	320.759	2.25269	0.000406388
1592	LOC_Os08g37720	15.3962	33.0637	1.10267	0.000406388	8.69153	32.5108	1.90324	0.000406388
1593	LOC_Os08g38020	0.0667409	3.89223	5.86588	0.00140546	0.17422	22.3016	7.00009	0.00140546
1594	LOC_Os08g38130	0.455733	1.72444	1.91987	0.0164977	0.910916	2.56814	1.49533	0.0164977
1595	LOC_Os08g38460	12.3918	54.883	2.14697	0.000406388	9.54407	113.475	3.57163	0.000406388
1596	LOC_Os08g38910	22.3	189.655	3.08826	0.000406388	32.7532	170.611	2.381	0.000406388
1597	LOC_Os08g38960	0.0890912	2.09683	4.55678	0.000761939	0.1627	4.25922	4.7103	0.000761939
1598	LOC_Os08g38990	9.72758	51.365	2.40063	0.000406388	10.5339	107.535	3.35169	0.000406388
1599	LOC_Os08g39300	5.54759	91.9343	4.05067	0.000406388	3.72812	21.7054	2.54153	0.000406388
1600	LOC_Os08g41720	0.603799	21.3855	5.14642	0.000406388	1.77117	104.496	5.8826	0.000406388
1601	LOC_Os08g42440	7.54944	19.3969	1.36138	0.000406388	9.94424	26.9781	1.43986	0.000406388
1602	LOC_Os08g42910	0.888249	5.44629	2.61624	0.000406388	0.903333	5.89231	2.7055	0.000406388
1603	LOC_Os08g43160	3.04316	6.14654	1.0142	0.00170767	3.86021	11.061	1.51873	0.00170767
1604	LOC_Os08g43560	50.6327	102.419	1.01634	0.000406388	23.9207	57.3778	1.26223	0.000406388
1605	LOC_Os08g43670	6.05995	16.8539	1.4757	0.000406388	6.84213	130.825	4.25705	0.000406388
1606	LOC_Os09g04790	47.9501	124.007	1.37082	0.000406388	25.715	139.902	2.44373	0.000406388
1607	LOC_Os09g06499	12.3496	26.421	1.09722	0.000406388	8.51013	22.9473	1.43107	0.000406388
1608	LOC_Os09g07660	4.45701	14.53	1.70489	0.000406388	3.54883	21.7925	2.61842	0.000406388
1609	LOC_Os09g07800	4.99482	26.5554	2.4105	0.000406388	8.25062	30.0902	1.86672	0.000406388
1610	LOC_Os09g08160	0.483124	2.13034	2.14062	0.0122414	0.366664	1.61868	2.14229	0.0122414
1611	LOC_Os09g09520	0.0688862	1.49815	4.44282	0.0346708	0.112235	0.495847	2.14337	0.0346708
1612	LOC_Os09g10204	1.90303	17.1962	3.17572	0.00978433	2.79851	7.16832	1.35698	0.00978433
1613	LOC_Os09g10274	2.11092	8.50835	2.01101	0.00558873	2.62379	7.88267	1.58703	0.00558873
1614	LOC_Os09g15320	10.6069	37.0044	1.80269	0.00486959	4.75744	12.9646	1.44632	0.00486959
1615	LOC_Os09g15680	2.52345	10.6956	2.08355	0.000406388	2.76652	15.7393	2.50823	0.000406388
1616	LOC_Os09g17810	1.2809	5.4489	2.08881	0.000406388	1.87177	11.5285	2.62273	0.000406388
1617	LOC_Os09g20000	2.36352	9.38352	1.98919	0.000406388	1.73467	12.8052	2.884	0.000406388
1618	LOC_Os09g20480	1.2648	13.407	3.40601	0.000406388	1.42938	40.7411	4.83302	0.000406388
1619	LOC_Os09g20930	16.1867	36.2607	1.1636	0.000406388	9.55109	51.9273	2.44276	0.000406388
1620	LOC_Os09g21120	7.93255	79.2489	3.32053	0.000406388	10.5929	245.315	4.53347	0.000406388
1621	LOC_Os09g23110	8.61562	29.621	1.78159	0.00511354	6.7941	14.8367	1.12682	0.00511354
1622	LOC_Os09g23300	2.84717	66.7998	4.55224	0.000406388	3.31021	111.122	5.06908	0.000406388
1623	LOC_Os09g23340	1.33336	4.02211	1.59289	0.00109132	0.769308	5.08665	2.72508	0.00109132
1624	LOC_Os09g23590	5.60854	182.756	5.02615	0.000406388	6.55155	777.219	6.89034	0.000406388
1625	LOC_Os09g24330	1.19168	5.7542	2.27162	0.000406388	2.38213	37.4989	3.97652	0.000406388
1626	LOC_Os09g24620	4.28087	50.4792	3.55971	0.000406388	3.78418	89.7245	4.56745	0.000406388
1627	LOC_Os09g24800	0.49496	1.3981	1.49808	0.000761939	0.520193	2.49363	2.26113	0.000761939
1628	LOC_Os09g24924	1.65469	10.4292	2.656	0.000406388	0.953957	16.0852	4.07567	0.000406388
1629	LOC_Os09g25320	106.908	339.594	1.66744	0.000406388	57.2657	442.094	2.94861	0.000406388
1630	LOC_Os09g25740	0.559828	2.227	1.99205	0.0149736	0.537786	1.74078	1.69463	0.0149736
1631	LOC_Os09g25760	26.5759	141.021	2.40772	0.000406388	19.9859	594.764	4.89526	0.000406388
1632	LOC_Os09g26420	167.83	359.189	1.09774	0.000406388	68.2671	245.283	1.84518	0.000406388
1633	LOC_Os09g26700	18.5781	39.9724	1.1054	0.000406388	13.9073	125.218	3.17053	0.000406388
1634	LOC_Os09g27030	48.8388	210.271	2.10615	0.000406388	41.3446	161.795	1.9684	0.000406388
1635	LOC_Os09g27050	24.3707	88.2518	1.85648	0.000406388	17.343	242.614	3.80624	0.000406388
1636	LOC_Os09g27080	8.29448	16.8065	1.0188	0.00140546	10.0996	24.6038	1.28458	0.00140546
1637	LOC_Os09g27940	2.55421	10.9731	2.10302	0.000406388	2.30107	26.4859	3.52485	0.000406388
1638	LOC_Os09g28160	0.132485	1.96575	3.89118	0.000406388	1.00903	50.4444	5.64365	0.000406388
1639	LOC_Os09g28210	5.51301	149.577	4.7619	0.000406388	11.7641	106.214	3.17451	0.000406388
1640	LOC_Os09g28354	10.8142	21.6361	1.00051	0.000406388	5.40344	63.5753	3.55652	0.000406388
1641	LOC_Os09g28510	47.1086	118.553	1.33147	0.000406388	23.5583	362.854	3.94508	0.000406388
1642	LOC_Os09g29190	8.37778	21.1068	1.33307	0.000406388	6.96392	27.8365	1.99901	0.000406388
1643	LOC_Os09g29380	40.2416	86.7454	1.1081	0.000406388	20.897	62.3779	1.57774	0.000406388
1644	LOC_Os09g29660	0.0790488	1.10058	3.79938	0.000406388	0.773311	13.0258	4.07418	0.000406388
1645	LOC_Os09g29960	2.62173	6.18155	1.23745	0.000406388	2.6921	13.7472	2.35233	0.000406388
1646	LOC_Os09g30490	19.225	115.085	2.58164	0.000406388	37.746	204.848	2.44016	0.000406388
1647	LOC_Os09g31200	69.5307	350.828	2.33504	0.000406388	60.7006	515.095	3.08506	0.000406388
1648	LOC_Os09g31482	18.2556	46.1073	1.33666	0.000406388	9.71732	66.6058	2.77702	0.000406388
1649	LOC_Os09g32100	0.462853	9.7805	4.40128	0.000406388	0.865944	37.1627	5.42344	0.000406388
1650	LOC_Os09g32960	5.5883	12.4074	1.15072	0.000406388	2.48499	23.6337	3.24953	0.000406388
1651	LOC_Os09g33800	31.5833	63.3879	1.00505	0.000406388	16.8894	94.9943	2.49172	0.000406388
1652	LOC_Os09g33876	0.246036	2.54381	3.37005	0.0490662	0.209544	0.977784	2.22226	0.0490662
1653	LOC_Os09g33960	2.80598	7.80427	1.47576	0.000406388	3.31975	12.2795	1.88711	0.000406388
1654	LOC_Os09g34280	18.9357	44.2479	1.2245	0.000406388	17.917	43.0233	1.26379	0.000406388
1655	LOC_Os09g35860	6.33425	14.9059	1.23464	0.00310073	2.76501	8.88555	1.68418	0.00310073
1656	LOC_Os09g35910	20.2335	71.6729	1.82468	0.000406388	20.3626	98.8679	2.27958	0.000406388
1657	LOC_Os09g36790	5.39454	19.644	1.86452	0.000406388	9.42596	35.4449	1.91087	0.000406388
1658	LOC_Os09g37540	0.0961502	0.638121	2.73047	0.00228516	0.167654	10.1988	5.92677	0.00228516
1659	LOC_Os09g37710	1.49798	3.5819	1.25771	0.000406388	1.18002	5.94305	2.33239	0.000406388
1660	LOC_Os09g38060	13.3724	26.9527	1.01117	0.00651291	10.0461	21.5855	1.10343	0.00651291
1661	LOC_Os09g38090	0.475846	2.09129	2.13583	0.000406388	0.195032	1.80494	3.21017	0.000406388
1662	LOC_Os09g38390	8.67532	17.9645	1.05016	0.000406388	5.05755	64.6242	3.67556	0.000406388
1663	LOC_Os09g38670	2.73231	16.5276	2.59668	0.000406388	2.33733	72.091	4.94689	0.000406388
1664	LOC_Os09g39560	12.7909	29.7919	1.2198	0.000406388	6.98507	70.6318	3.33797	0.000406388
1665	LOC_Os09g39780	6.21762	14.4492	1.21656	0.00362106	14.9779	35.8583	1.25947	0.00362106
1666	LOC_Os09g39940	1.53832	11.3602	2.88456	0.000406388	2.78903	167.244	5.90605	0.000406388
1667	LOC_Os09g01290	2.11585	5.40257	1.35241	0.0126371	2.11131	5.4012	1.35514	0.0126371
1668	LOC_Os09g02270	7.09644	29.4544	2.05332	0.000406388	0.001	0.694126	9.43905	0.000406388
1669	LOC_Os09g02710	5.33037	51.6752	3.27716	0.000406388	6.01431	157.996	4.71534	0.000406388
1670	LOC_Os09g04160	7.72606	80.2538	3.37676	0.000406388	7.64565	62.4329	3.0296	0.000406388
1671	LOC_Os09g08130	0.26585	3.39732	3.67571	0.00140546	0.55943	5.23425	3.22595	0.00140546
1672	LOC_Os09g09830	0.001	8.81569	13.1059	0.000406388	0.001	4.46877	12.1257	0.000406388
1673	LOC_Os09g09930	9.36816	55.8682	2.57619	0.000406388	5.77686	120.446	4.38196	0.000406388
1674	LOC_Os09g11460	4.15194	11.4295	1.4609	0.000406388	5.02118	18.7333	1.89951	0.000406388
1675	LOC_Os09g11480	1.20947	12.8172	3.40563	0.00140546	1.18216	6.07376	2.36116	0.00140546
1676	LOC_Os09g14410	0.123393	0.698929	2.50189	0.0371063	1.10401	2.35567	1.09338	0.0371063
1677	LOC_Os09g14670	6.09765	53.6447	3.13711	0.000406388	6.27671	54.2383	3.11123	0.000406388
1678	LOC_Os09g15420	7.05612	14.9281	1.08108	0.000406388	10.4934	76.6007	2.86788	0.000406388
1679	LOC_Os09g17152	0.219568	1.36971	2.64113	0.00362106	1.44325	8.78092	2.60505	0.00362106
1680	LOC_Os09g20990	37.1381	81.8625	1.1403	0.000406388	22.9468	90.6486	1.98199	0.000406388
1681	LOC_Os09g23740	8.7279	18.0517	1.04843	0.00362106	17.1427	37.1106	1.11424	0.00362106
1682	LOC_Os09g24580	0.954852	5.28304	2.46802	0.000406388	1.75404	31.8612	4.18305	0.000406388
1683	LOC_Os09g25090	10.8111	40.8049	1.91623	0.000406388	18.3551	78.7611	2.1013	0.000406388
1684	LOC_Os09g25330	1.88583	7.0948	1.91156	0.041018	2.92287	5.89773	1.01277	0.041018
1685	LOC_Os09g25430	0.387916	4.10884	3.40491	0.00362106	0.477904	4.99419	3.38546	0.00362106
1686	LOC_Os09g25460	15.7867	50.0506	1.66468	0.000406388	18.0093	102.855	2.5138	0.000406388
1687	LOC_Os09g25700	1.4684	8.34877	2.50732	0.0213796	1.8896	5.23788	1.4709	0.0213796
1688	LOC_Os09g25770	2.33976	6.52312	1.4792	0.000406388	2.89858	23.3026	3.00707	0.000406388
1689	LOC_Os09g26780	1.02258	14.0802	3.78338	0.000406388	3.83541	76.4488	4.31704	0.000406388
1690	LOC_Os09g27010	22.944	259.869	3.5016	0.000406388	25.3943	80.7844	1.66957	0.000406388
1691	LOC_Os09g28180	0.121029	1.92678	3.99277	0.000406388	0.75804	6.06504	3.00017	0.000406388
1692	LOC_Os09g28230	0.53306	5.77332	3.43703	0.013032	0.234763	1.18756	2.33872	0.013032
1693	LOC_Os09g28280	3.83886	15.3865	2.00292	0.0461922	2.09454	4.74282	1.17911	0.0461922
1694	LOC_Os09g28340	1.09403	2.8462	1.37938	0.000406388	1.3463	7.8657	2.54658	0.000406388
1695	LOC_Os09g28910	17.4369	66.7266	1.93612	0.000406388	13.8799	78.2091	2.49434	0.000406388
1696	LOC_Os09g29239	4.75975	50.3523	3.4031	0.000406388	3.30048	65.0042	4.29979	0.000406388
1697	LOC_Os09g29310	0.883482	3.34881	1.92238	0.000406388	0.474732	9.68079	4.34994	0.000406388
1698	LOC_Os09g29940	6.89561	16.548	1.26291	0.000406388	3.96851	53.0015	3.73936	0.000406388
1699	LOC_Os09g30474	3.02919	7.06502	1.22176	0.000406388	3.94402	14.0314	1.83092	0.000406388
1700	LOC_Os09g30980	0.0780617	2.46249	4.97936	0.000406388	0.270065	8.15552	4.9164	0.000406388
1701	LOC_Os09g31478	11.9777	41.938	1.80791	0.000406388	12.303	84.5827	2.78135	0.000406388
1702	LOC_Os09g31514	0.0116295	3.40884	8.19535	0.0381613	0.00978088	6.6152	9.4016	0.0381613
1703	LOC_Os09g32030	7.93485	23.0102	1.536	0.000406388	5.51318	47.8927	3.11885	0.000406388
1704	LOC_Os09g32040	7.89331	17.4312	1.14297	0.000406388	8.12543	22.0882	1.44276	0.000406388
1705	LOC_Os09g32260	0.518931	3.26063	2.65154	0.000406388	0.5112	6.48271	3.66464	0.000406388
1706	LOC_Os09g32560	0.607596	1.76878	1.54157	0.0217271	0.201255	0.802644	1.99574	0.0217271
1707	LOC_Os09g33680	1.52678	6.20711	2.02343	0.000406388	0.950537	13.8011	3.8599	0.000406388
1708	LOC_Os09g33690	1.10566	23.3392	4.39978	0.000406388	2.20315	10.8418	2.29896	0.000406388
1709	LOC_Os09g34160	0.0609196	2.01486	5.04763	0.000406388	0.0981738	16.0558	7.35354	0.000406388
1710	LOC_Os09g35800	0.610432	10.1244	4.05186	0.000406388	0.482199	30.8026	5.99728	0.000406388
1711	LOC_Os09g36200	6.28291	43.6843	2.79761	0.000406388	8.28	376.752	5.50784	0.000406388
1712	LOC_Os09g36300	36.981	109.905	1.5714	0.000406388	40.8611	232.971	2.51135	0.000406388
1713	LOC_Os09g36320	3.05697	9.96697	1.70505	0.000406388	3.60311	30.8114	3.09615	0.000406388
1714	LOC_Os09g36600	6.97031	53.9301	2.9518	0.000406388	6.95585	83.5285	3.58597	0.000406388
1715	LOC_Os09g37330	0.235789	9.94187	5.39795	0.000406388	0.001	1.09531	10.0971	0.000406388
1716	LOC_Os09g38070	11.2321	23.0461	1.03689	0.000406388	14.1121	61.2776	2.11843	0.000406388
1717	LOC_Os09g38100	0.424137	1.79338	2.08008	0.000406388	0.385842	2.88312	2.90155	0.000406388
1718	LOC_Os09g38110	7.26828	25.507	1.81121	0.000406388	6.83208	72.2827	3.40325	0.000406388
1719	LOC_Os09g38410	1.94452	5.16755	1.41007	0.000406388	1.66867	15.9088	3.25305	0.000406388
1720	LOC_Os09g38500	4.03833	9.01169	1.15804	0.000761939	5.62027	18.0398	1.68247	0.000761939
1721	LOC_Os09g38610	0.613046	39.4677	6.00853	0.000406388	1.28106	8.6611	2.75721	0.000406388
1722	LOC_Os09g38960	16.4283	34.9086	1.0874	0.000406388	16.1981	106.831	2.72143	0.000406388
1723	LOC_Os09g39960	1.79044	20.666	3.52887	0.000406388	1.64141	99.7681	5.92557	0.000406388

## Sheet: Supplementary Table 2b
Supplementary Table 2b. List of genes exhibiting higher expression in elongating peduncles (EP) compared to non-elongating peduncles (NP) in both Swarna and Pokkali
S. No.	Gene	PKEP	PKNP	FCPK	P-value	SWEP	SWNP	FCSW	P-value
1	LOC_Os01g01890	2.33761	0.0948701	4.62294	0.000406388	3.62635	0.429429	3.07803	0.000406388
2	LOC_Os01g02150	79.8893	16.9731	2.23475	0.000406388	44.3023	4.83537	3.19568	0.000406388
3	LOC_Os01g02160	3.26157	0.168947	4.27092	0.00200092	5.12093	0.3728	3.77993	0.00200092
4	LOC_Os01g02870	36.6591	2.09645	4.12815	0.000406388	8.08343	0.507092	3.99465	0.000406388
5	LOC_Os01g03680	26.0489	0.247872	6.71548	0.000406388	73.4109	9.11242	3.01009	0.000406388
6	LOC_Os01g03950	20.2065	5.52915	1.86969	0.000406388	43.0602	4.3634	3.30283	0.000406388
7	LOC_Os01g04230	3.80572	0.0642032	5.88938	0.000406388	2.66432	0.350155	2.9277	0.000406388
8	LOC_Os01g04260	91.5717	7.09631	3.68976	0.000406388	75.501	5.25172	3.84563	0.000406388
9	LOC_Os01g04710	2.91628	0.364046	3.00194	0.000406388	4.28516	0.215456	4.31388	0.000406388
10	LOC_Os01g04720	4.09931	0.97956	2.06518	0.000406388	3.80493	0.278951	3.76979	0.000406388
11	LOC_Os01g05430	6.40841	1.9912	1.68633	0.000406388	8.30727	2.18999	1.92345	0.000406388
12	LOC_Os01g07560	12.5869	0.988114	3.6711	0.000406388	13.3307	0.884012	3.91454	0.000406388
13	LOC_Os01g10430	14.8001	6.18762	1.25815	0.000406388	13.7089	2.85151	2.26531	0.000406388
14	LOC_Os01g11210	7.18584	0.904787	2.98951	0.0140181	3.22639	1.00598	1.68132	0.0140181
15	LOC_Os01g11414	39.1033	15.8418	1.30355	0.000406388	54.4105	22.9669	1.24433	0.000406388
16	LOC_Os01g11710	7.58514	0.19907	5.25183	0.000406388	10.9354	0.344605	4.98792	0.000406388
17	LOC_Os01g11920	2.70163	0.859357	1.6525	0.0486459	3.4501	1.69579	1.02468	0.0486459
18	LOC_Os01g12420	2.23015	0.0919681	4.59986	0.000406388	2.16597	0.35414	2.61262	0.000406388
19	LOC_Os01g12650	102.978	32.6203	1.65849	0.00310073	88.7976	41.4403	1.09949	0.00310073
20	LOC_Os01g12690	6.4789	0.228699	4.82423	0.000406388	15.9244	0.465467	5.09642	0.000406388
21	LOC_Os01g12860	7.16722	0.499915	3.84166	0.000406388	10.7344	0.424022	4.66196	0.000406388
22	LOC_Os01g13490	4.16691	1.33667	1.64033	0.00228516	4.67717	1.12568	2.05484	0.00228516
23	LOC_Os01g13530	1.76329	0.278571	2.66215	0.000761939	4.69144	0.150018	4.96682	0.000761939
24	LOC_Os01g13800	38.7751	13.4601	1.52644	0.000406388	59.363	11.2302	2.40218	0.000406388
25	LOC_Os01g14090	13.1974	2.6677	2.30659	0.000406388	16.6973	2.48587	2.74779	0.000406388
26	LOC_Os01g15970	14.2779	3.87529	1.88141	0.000406388	5.63929	0.462171	3.60901	0.000406388
27	LOC_Os01g16950	5.03244	2.06293	1.28656	0.0149736	5.56413	2.29071	1.28036	0.0149736
28	LOC_Os01g17000	5.0475	2.2673	1.15459	0.000406388	3.82486	0.973644	1.97394	0.000406388
29	LOC_Os01g17160	3.48705	0.309347	3.49471	0.000406388	3.43747	0.456064	2.91404	0.000406388
30	LOC_Os01g18320	21.831	9.06003	1.26879	0.000406388	8.22766	1.85706	2.14746	0.000406388
31	LOC_Os01g20780	20.9232	0.709015	4.88314	0.000406388	55.4146	2.79211	4.31084	0.000406388
32	LOC_Os01g21960	52.5626	14.065	1.90193	0.000406388	22.9236	5.00442	2.19556	0.000406388
33	LOC_Os01g22230	26.364	3.34413	2.97887	0.000406388	33.8069	0.8686	5.28248	0.000406388
34	LOC_Os01g22660	15.9555	1.92778	3.04904	0.000406388	20.426	2.54461	3.00489	0.000406388
35	LOC_Os01g27600	0.686222	0.0977056	2.81216	0.0454611	0.587682	0.180978	1.69922	0.0454611
36	LOC_Os01g31800	2.62788	0.35061	2.90596	0.0442775	5.43794	2.08124	1.38562	0.0442775
37	LOC_Os01g32640	1.51078	0.342798	2.13986	0.000406388	1.68173	0.138756	3.59932	0.000406388
38	LOC_Os01g33040	10.8524	0.46845	4.53398	0.000406388	6.10584	0.184844	5.04581	0.000406388
39	LOC_Os01g33080	18.6819	0.904724	4.36802	0.000406388	12.0057	0.341653	5.13504	0.000406388
40	LOC_Os01g33090	7.23918	2.11068	1.77812	0.000406388	6.67943	1.55803	2.1	0.000406388
41	LOC_Os01g34560	0.743393	0.138193	2.42744	0.0190712	5.70038	2.15557	1.40299	0.0190712
42	LOC_Os01g34970	1.79539	0.640102	1.48792	0.000406388	2.37584	0.14147	4.06987	0.000406388
43	LOC_Os01g36240	12.5493	1.64058	2.93533	0.000406388	22.5329	1.41096	3.99728	0.000406388
44	LOC_Os01g37590	26.3738	1.06748	4.62682	0.000406388	44.5727	2.02116	4.4629	0.000406388
45	LOC_Os01g39110	6.47186	1.62875	1.99042	0.000406388	9.16762	3.05868	1.58364	0.000406388
46	LOC_Os01g39830	22.7855	3.93197	2.53479	0.00336278	20.8061	9.74504	1.09427	0.00336278
47	LOC_Os01g39860	25.4213	4.31523	2.55853	0.000406388	30.3692	3.00907	3.33522	0.000406388
48	LOC_Os01g40650	33.0105	8.39537	1.97526	0.000406388	24.4093	5.20626	2.22911	0.000406388
49	LOC_Os01g40700	16.4305	6.54475	1.32797	0.0118383	22.5203	10.9878	1.03532	0.0118383
50	LOC_Os01g41120	4.83837	0.838074	2.52937	0.000406388	10.7634	2.74875	1.96929	0.000406388
51	LOC_Os01g41730	9.13189	0.288481	4.98437	0.0164977	1.6259	0.235841	2.78535	0.0164977
52	LOC_Os01g41870	11.7572	3.14199	1.90379	0.000406388	11.7777	0.873953	3.75236	0.000406388
53	LOC_Os01g42200	8.37493	1.44004	2.53997	0.00741724	4.88779	1.02023	2.26029	0.00741724
54	LOC_Os01g42520	343.28	41.9691	3.03199	0.000406388	356.163	20.6178	4.11058	0.000406388
55	LOC_Os01g42960	7.07798	0.618047	3.51755	0.000406388	8.91026	0.9253	3.26747	0.000406388
56	LOC_Os01g43050	3.14727	1.30249	1.27283	0.000406388	7.90968	2.42532	1.70544	0.000406388
57	LOC_Os01g44040	87.2548	16.7071	2.38477	0.000761939	33.696	12.9835	1.3759	0.000761939
58	LOC_Os01g44110	16.0091	2.3696	2.75618	0.000406388	11.6488	0.567266	4.36001	0.000406388
59	LOC_Os01g44970	37.7157	0.267199	7.14111	0.00830449	23.3637	0.856997	4.76883	0.00830449
60	LOC_Os01g45550	9.45783	1.8915	2.32198	0.000406388	12.8688	0.885319	3.86154	0.000406388
61	LOC_Os01g45700	50.8158	1.77148	4.84225	0.000406388	29.4326	5.87002	2.32598	0.000406388
62	LOC_Os01g45960	9.48989	3.89163	1.28602	0.000406388	13.9795	4.55529	1.6177	0.000406388
63	LOC_Os01g46070	278.114	72.5182	1.93926	0.000761939	186.019	78.5997	1.24285	0.000761939
64	LOC_Os01g47200	17.2804	5.9809	1.5307	0.000406388	14.8993	2.10363	2.82429	0.000406388
65	LOC_Os01g49160	5.55849	0.208347	4.73763	0.0126371	7.34106	2.99279	1.2945	0.0126371
66	LOC_Os01g49190	282.57	96.882	1.54431	0.00228516	197.384	88.7907	1.15252	0.00228516
67	LOC_Os01g49200	8.37827	0.274116	4.93379	0.000406388	7.43652	0.161739	5.52289	0.000406388
68	LOC_Os01g50470	2.10585	0.551224	1.93369	0.000406388	2.03869	0.165286	3.62461	0.000406388
69	LOC_Os01g51410	82.3063	26.1158	1.65608	0.000406388	32.0242	10.4001	1.62257	0.000406388
70	LOC_Os01g52160	11.4536	4.65977	1.29747	0.00936437	8.8429	2.78216	1.66831	0.00936437
71	LOC_Os01g52690	3.15226	0.451419	2.80385	0.000406388	18.5794	0.385494	5.59085	0.000406388
72	LOC_Os01g52710	5.59538	0.897114	2.64087	0.000406388	5.11691	0.941135	2.4428	0.000406388
73	LOC_Os01g53640	5.2613	0.825457	2.67215	0.000406388	5.56354	0.693112	3.00484	0.000406388
74	LOC_Os01g53750	5.253	0.657601	2.99786	0.000406388	6.80036	0.143125	5.57026	0.000406388
75	LOC_Os01g54080	38.9907	7.98427	2.2879	0.000406388	28.1763	2.56305	3.45855	0.000406388
76	LOC_Os01g55100	8.57101	1.8403	2.21952	0.000406388	11.4431	1.44493	2.98541	0.000406388
77	LOC_Os01g55190	34.7671	1.37472	4.66051	0.000406388	37.4556	0.812767	5.5262	0.000406388
78	LOC_Os01g55220	4.57536	0.001	12.1597	0.01123	1.86004	0.001	10.8611	0.01123
79	LOC_Os01g55500	7.06005	0.835096	3.07966	0.000406388	8.80074	0.586664	3.90702	0.000406388
80	LOC_Os01g56320	9.45248	1.1564	3.03105	0.000406388	8.68074	0.489596	4.14815	0.000406388
81	LOC_Os01g57030	7.54542	0.386078	4.28864	0.0327967	2.76542	0.455168	2.60303	0.0327967
82	LOC_Os01g58550	69.9577	2.15332	5.02185	0.000406388	63.9748	1.88011	5.08861	0.000406388
83	LOC_Os01g59150	388.946	73.3645	2.40642	0.000406388	170.788	13.2612	3.68692	0.000406388
84	LOC_Os01g59870	4.06226	0.084275	5.59103	0.0416052	3.07955	0.225861	3.76921	0.0416052
85	LOC_Os01g60330	8.09922	1.81174	2.16041	0.000406388	10.4345	0.702686	3.89234	0.000406388
86	LOC_Os01g60770	124.823	5.89264	4.40483	0.000406388	122.255	4.45754	4.7775	0.000406388
87	LOC_Os01g61160	26.6653	0.163313	7.35118	0.000406388	8.44476	0.881727	3.25965	0.000406388
88	LOC_Os01g61240	2.01997	0.524346	1.94574	0.0423509	2.21049	0.777899	1.50671	0.0423509
89	LOC_Os01g61380	47.5306	16.9474	1.48779	0.000406388	32.3972	9.70838	1.73857	0.000406388
90	LOC_Os01g61570	1.83762	0.209184	3.13499	0.000761939	2.82771	0.396658	2.83367	0.000761939
91	LOC_Os01g61940	6.84826	0.0512482	7.06209	0.00109132	2.55647	0.23804	3.42488	0.00109132
92	LOC_Os01g62370	8.98135	3.69292	1.28217	0.00786472	12.61	5.56519	1.18007	0.00786472
93	LOC_Os01g63540	10.744	0.566095	4.24634	0.0110223	3.43601	0.594719	2.53045	0.0110223
94	LOC_Os01g64250	17.9114	7.4267	1.27008	0.000406388	9.06472	2.43248	1.89783	0.000406388
95	LOC_Os01g65460	31.1993	10.6871	1.54564	0.000406388	37.7628	1.84378	4.35623	0.000406388
96	LOC_Os01g65550	37.2216	15.7528	1.24053	0.000406388	47.5452	10.0649	2.23997	0.000406388
97	LOC_Os01g67100	1.74766	0.73802	1.24369	0.000406388	1.80882	0.165851	3.44709	0.000406388
98	LOC_Os01g67320	8.46752	3.07302	1.46228	0.0326404	5.12583	2.1687	1.24096	0.0326404
99	LOC_Os01g67520	6.42665	3.03281	1.08341	0.000406388	4.53795	0.628198	2.85275	0.000406388
100	LOC_Os01g67580	0.572319	0.0336796	4.08687	0.000406388	4.83664	0.565833	3.09556	0.000406388
101	LOC_Os01g68830	9.5731	2.05937	2.21678	0.000406388	9.97304	0.616954	4.0148	0.000406388
102	LOC_Os01g70390	15.3002	3.11966	2.29409	0.000406388	9.82832	0.368214	4.73833	0.000406388
103	LOC_Os01g71280	23.5636	1.03672	4.50646	0.000406388	7.77329	0.605515	3.68229	0.000406388
104	LOC_Os01g72190	0.922124	0.181571	2.34443	0.00582097	0.972769	0.184545	2.39812	0.00582097
105	LOC_Os01g72230	17.9891	7.51351	1.25956	0.000406388	8.60605	0.535359	4.00677	0.000406388
106	LOC_Os01g72650	5.16353	2.12172	1.28312	0.000406388	4.21732	0.54161	2.961	0.000406388
107	LOC_Os01g72700	3.83202	0.0566924	6.07881	0.000406388	5.6196	0.150515	5.22249	0.000406388
108	LOC_Os01g73270	0.52616	0.001	9.03936	0.000406388	0.710577	0.001	9.47285	0.000406388
109	LOC_Os01g74146	1.85556	0.192327	3.27022	0.00387641	2.11741	0.486564	2.1216	0.00387641
110	LOC_Os01g74152	9.10927	1.06642	3.09456	0.000406388	9.92013	2.60151	1.93101	0.000406388
111	LOC_Os01g74580	16.0097	6.48711	1.3033	0.000406388	16.7024	2.5101	2.73424	0.000406388
112	LOC_Os01g74640	26.2019	10.3072	1.34602	0.000406388	22.224	7.06868	1.65261	0.000406388
113	LOC_Os01g01520	4.08307	1.34186	1.60542	0.000406388	6.05238	1.12508	2.42747	0.000406388
114	LOC_Os01g02060	9.41685	0.0591403	7.31496	0.000406388	10.2172	0.153209	6.05936	0.000406388
115	LOC_Os01g02940	8.92836	0.982136	3.1844	0.000406388	21.3339	1.36914	3.96181	0.000406388
116	LOC_Os01g03870	11.2446	3.35589	1.74447	0.000406388	10.9671	2.82077	1.95902	0.000406388
117	LOC_Os01g04080	4.87136	0.285404	4.09325	0.00200092	4.16443	0.632203	2.71966	0.00200092
118	LOC_Os01g04300	22.9143	4.4791	2.35497	0.000406388	5.02207	0.689011	2.86568	0.000406388
119	LOC_Os01g05480	3.62882	1.30712	1.47311	0.00200092	2.65079	0.245099	3.43499	0.00200092
120	LOC_Os01g07420	45.337	14.2776	1.66694	0.000406388	13.8844	2.69379	2.36576	0.000406388
121	LOC_Os01g07570	10.3217	0.482199	4.41991	0.000406388	13.0191	0.328825	5.30717	0.000406388
122	LOC_Os01g07960	77.4587	33.7618	1.19804	0.000406388	58.636	23.4889	1.31981	0.000406388
123	LOC_Os01g08150	10.0572	0.259276	5.2776	0.0192445	8.34393	0.0866421	6.58952	0.0192445
124	LOC_Os01g08260	19.5283	1.87513	3.3805	0.000406388	20.3809	1.09713	4.21541	0.000406388
125	LOC_Os01g08310	17.0106	3.98351	2.09432	0.000406388	18.415	1.22016	3.91574	0.000406388
126	LOC_Os01g08320	9.69114	1.83061	2.40434	0.000406388	9.35044	1.5467	2.59584	0.000406388
127	LOC_Os01g08520	6.27672	2.05732	1.60924	0.000406388	11.8691	2.59437	2.19375	0.000406388
128	LOC_Os01g09620	32.5614	16.1564	1.01106	0.000406388	22.6186	1.79405	3.65622	0.000406388
129	LOC_Os01g09790	1.6067	0.31177	2.36555	0.000406388	2.11698	0.195855	3.43415	0.000406388
130	LOC_Os01g09860	12.3835	1.16181	3.41397	0.000406388	15.9197	0.515114	4.94978	0.000406388
131	LOC_Os01g10340	25.8489	6.87348	1.91099	0.000406388	13.8786	2.82377	2.29717	0.000406388
132	LOC_Os01g10490	5.11801	0.001	12.3214	0.0222551	4.83221	0.172366	4.80914	0.0222551
133	LOC_Os01g12260	27.6221	7.86668	1.812	0.000406388	16.6976	2.83291	2.55928	0.000406388
134	LOC_Os01g12660	11.7048	4.79859	1.28642	0.00412932	7.15998	3.00521	1.25249	0.00412932
135	LOC_Os01g12840	15.5707	2.01821	2.94769	0.000406388	19.4267	1.35546	3.84119	0.000406388
136	LOC_Os01g14670	282.403	105.562	1.41966	0.000406388	71.3704	8.88557	3.00579	0.000406388
137	LOC_Os01g15039	3.61106	1.31695	1.45522	0.00140546	3.5531	1.01116	1.81307	0.00140546
138	LOC_Os01g15320	122.526	31.1013	1.97804	0.000406388	46.1709	3.38042	3.77171	0.000406388
139	LOC_Os01g15480	3.70642	0.566441	2.71003	0.000406388	5.65292	0.368526	3.93916	0.000406388
140	LOC_Os01g16030	235.596	25.1324	3.22869	0.000406388	85.682	6.65976	3.68545	0.000406388
141	LOC_Os01g18050	156.692	27.7294	2.49844	0.000406388	119.97	7.8477	3.93426	0.000406388
142	LOC_Os01g18060	2.73286	1.16006	1.23621	0.000406388	4.4584	0.494189	3.17339	0.000406388
143	LOC_Os01g18240	50.1134	14.7707	1.76246	0.00387641	26.9694	12.3512	1.12667	0.00387641
144	LOC_Os01g18450	4.85902	0.001	12.2464	0.000406388	1.66035	0.001	10.6973	0.000406388
145	LOC_Os01g19020	9.50558	4.09964	1.21328	0.0236239	3.25518	0.157852	4.36609	0.0236239
146	LOC_Os01g20730	9.30537	2.71142	1.77901	0.00170767	6.20958	1.64306	1.91811	0.00170767
147	LOC_Os01g22990	21.1282	9.85076	1.10086	0.0089443	42.4507	18.4876	1.19923	0.0089443
148	LOC_Os01g25189	2.08655	0.566539	1.88087	0.00511354	3.61544	1.1434	1.66084	0.00511354
149	LOC_Os01g25560	8.10069	0.416666	4.28108	0.0237989	2.00915	0.362663	2.46988	0.0237989
150	LOC_Os01g29150	3.79678	1.3065	1.53907	0.00200092	2.9115	0.588553	2.30652	0.00200092
151	LOC_Os01g32849	1.61219	0.0850237	4.24501	0.0089443	2.59139	0.166703	3.95837	0.0089443
152	LOC_Os01g32864	2.28324	0.587561	1.95827	0.00535286	2.87798	0.337656	3.09143	0.00535286
153	LOC_Os01g32890	0.834849	0.157799	2.40343	0.0278177	0.82286	0.108367	2.92472	0.0278177
154	LOC_Os01g34690	2.35805	0.186631	3.65933	0.0138212	2.63937	0.135221	4.2868	0.0138212
155	LOC_Os01g36410	2.59462	0.262512	3.30507	0.00140546	1.63867	0.377739	2.11706	0.00140546
156	LOC_Os01g36460	18.2435	0.0683742	8.05971	0.000406388	9.76313	0.587834	4.05386	0.000406388
157	LOC_Os01g39600	4.75784	2.10975	1.17323	0.000406388	5.31262	1.47805	1.84573	0.000406388
158	LOC_Os01g42070	3.7038	0.119436	4.9547	0.00310073	4.9377	0.0633662	6.28398	0.00310073
159	LOC_Os01g42294	7.86515	0.706126	3.47748	0.000406388	9.77934	0.886616	3.46336	0.000406388
160	LOC_Os01g42510	12.4145	3.78052	1.71537	0.000406388	14.3146	0.994618	3.8472	0.000406388
161	LOC_Os01g43610	4.00177	0.610842	2.71177	0.000406388	9.31681	0.346216	4.75009	0.000406388
162	LOC_Os01g44960	28.1646	0.178508	7.30175	0.00719537	2.90598	0.276899	3.39159	0.00719537
163	LOC_Os01g45860	4.62354	0.286177	4.01402	0.00697033	2.85411	0.707586	2.01206	0.00697033
164	LOC_Os01g46350	21.8648	6.90937	1.66198	0.000406388	19.2367	4.12732	2.22058	0.000406388
165	LOC_Os01g46400	41.2824	9.51328	2.11751	0.000406388	66.1385	5.35334	3.62698	0.000406388
166	LOC_Os01g47350	17.7488	4.62495	1.94021	0.00109132	17.3946	6.80881	1.35316	0.00109132
167	LOC_Os01g47470	7.14256	1.36626	2.38621	0.000406388	3.21218	0.148377	4.43621	0.000406388
168	LOC_Os01g47780	109.96	6.32331	4.12016	0.000406388	50.0632	3.20873	3.96368	0.000406388
169	LOC_Os01g50720	18.6524	5.35722	1.7998	0.000406388	9.41877	1.23787	2.92768	0.000406388
170	LOC_Os01g51230	0.922957	0.123685	2.89959	0.00438139	1.40644	0.103964	3.75789	0.00438139
171	LOC_Os01g51840	42.4774	5.2171	3.02538	0.000406388	13.191	0.566854	4.54043	0.000406388
172	LOC_Os01g52050	25.2411	8.44539	1.57954	0.000406388	27.8584	10.0614	1.46928	0.000406388
173	LOC_Os01g53070	11.2927	4.07151	1.47175	0.000406388	9.60085	2.61944	1.8739	0.000406388
174	LOC_Os01g53840	13.3268	2.34309	2.50785	0.000406388	12.5225	0.871638	3.84465	0.000406388
175	LOC_Os01g54300	68.1362	2.84533	4.58175	0.000406388	57.9258	1.90388	4.92719	0.000406388
176	LOC_Os01g55280	66.3151	7.40059	3.16363	0.000406388	41.776	4.1151	3.34367	0.000406388
177	LOC_Os01g55560	3.147	0.864894	1.86338	0.0187169	2.59859	0.809108	1.68332	0.0187169
178	LOC_Os01g55720	36.3299	10.0769	1.85011	0.000761939	31.5082	11.771	1.42049	0.000761939
179	LOC_Os01g55820	24.7418	3.37428	2.8743	0.000406388	23.5853	8.28927	1.50857	0.000406388
180	LOC_Os01g56020	1.74277	0.0763978	4.51171	0.000406388	2.90991	0.179361	4.02004	0.000406388
181	LOC_Os01g56235	8.66129	2.38798	1.85879	0.000761939	4.55566	0.714872	2.6719	0.000761939
182	LOC_Os01g56660	2.1215	0.107802	4.29863	0.039223	1.39877	0.0808129	4.11343	0.039223
183	LOC_Os01g57040	35.8396	11.3693	1.65641	0.00170767	18.6609	4.32439	2.10945	0.00170767
184	LOC_Os01g59120	14.0323	0.87404	4.00491	0.000406388	13.261	0.932714	3.82961	0.000406388
185	LOC_Os01g59880	1.06817	0.177649	2.58804	0.000406388	2.3035	0.258534	3.1554	0.000406388
186	LOC_Os01g59920	4.04392	1.68824	1.26023	0.000406388	4.35124	0.193927	4.48784	0.000406388
187	LOC_Os01g60670	5.25334	0.162848	5.01164	0.000406388	7.35177	0.673371	3.44862	0.000406388
188	LOC_Os01g60740	222.841	10.5305	4.40337	0.000406388	212.04	17.5584	3.5941	0.000406388
189	LOC_Os01g60810	4.60452	0.886615	2.37667	0.0176054	2.62686	0.888053	1.56462	0.0176054
190	LOC_Os01g61760	16.5137	5.91086	1.48222	0.000406388	10.9067	2.22077	2.29608	0.000406388
191	LOC_Os01g61860	33.7114	6.74844	2.32061	0.000406388	27.7674	2.62594	3.40249	0.000406388
192	LOC_Os01g62260	25.2979	0.191799	7.04328	0.000406388	40.2568	0.409358	6.61973	0.000406388
193	LOC_Os01g62480	29.046	2.78213	3.38408	0.000406388	13.4798	2.38148	2.50087	0.000406388
194	LOC_Os01g62490	59.4214	0.440248	7.07652	0.000406388	15.2525	2.54762	2.58182	0.000406388
195	LOC_Os01g63580	23.5554	7.13254	1.72357	0.000406388	13.9971	2.50652	2.48137	0.000406388
196	LOC_Os01g64490	17.9667	8.58046	1.0662	0.000406388	9.51854	1.90599	2.3202	0.000406388
197	LOC_Os01g64820	2.97519	1.07521	1.46836	0.000406388	4.65349	0.550207	3.08027	0.000406388
198	LOC_Os01g64920	15.2522	6.32932	1.26889	0.000406388	10.5581	1.57984	2.7405	0.000406388
199	LOC_Os01g65630	4.53192	1.15614	1.97081	0.00228516	2.64279	0.352827	2.90503	0.00228516
200	LOC_Os01g65680	19.6257	9.58718	1.03357	0.000406388	8.06801	1.42095	2.50536	0.000406388
201	LOC_Os01g65790	18.1481	1.87303	3.27637	0.000406388	31.2145	5.77845	2.43346	0.000406388
202	LOC_Os01g66110	99.0986	27.0267	1.87448	0.000406388	70.8954	8.47529	3.06436	0.000406388
203	LOC_Os01g67240	32.2771	6.98309	2.20857	0.000406388	25.6258	8.16754	1.64962	0.000406388
204	LOC_Os01g67740	3.50802	1.20757	1.53855	0.000406388	4.66313	0.439025	3.40892	0.000406388
205	LOC_Os01g68140	3.35658	1.31698	1.34976	0.000406388	3.12152	0.346121	3.1729	0.000406388
206	LOC_Os01g68570	59.0399	21.8237	1.43579	0.000406388	52.9531	10.9278	2.27671	0.000406388
207	LOC_Os01g68700	30.3413	10.9479	1.47063	0.000406388	22.6764	6.68222	1.76279	0.000406388
208	LOC_Os01g68890	5.61918	1.25616	2.16134	0.0145945	5.04139	1.18658	2.08701	0.0145945
209	LOC_Os01g69290	2.84217	0.0599727	5.56654	0.00228516	6.36164	0.120115	5.72691	0.00228516
210	LOC_Os01g70100	17.7596	1.37887	3.68704	0.000406388	10.9456	0.47162	4.53658	0.000406388
211	LOC_Os01g70180	13.2067	2.33995	2.49672	0.0089443	10.6237	4.63636	1.19622	0.0089443
212	LOC_Os01g70200	127.626	46.6681	1.45141	0.000406388	44.0304	9.92342	2.14959	0.000406388
213	LOC_Os01g70310	3.25678	0.386507	3.07488	0.0168681	1.99254	0.578859	1.78332	0.0168681
214	LOC_Os01g70560	5.40176	0.100973	5.74139	0.00741724	7.32907	0.158318	5.53273	0.00741724
215	LOC_Os01g71210	2.07813	0.487133	2.0929	0.0477763	1.41981	0.321313	2.14365	0.0477763
216	LOC_Os01g71220	40.6869	7.36801	2.46522	0.000406388	26.3028	1.8987	3.79213	0.000406388
217	LOC_Os01g71420	7.1232	1.85433	1.94163	0.025818	3.49889	0.239747	3.86731	0.025818
218	LOC_Os01g72510	48.8683	0.427848	6.83566	0.000406388	54.0743	1.81721	4.89515	0.000406388
219	LOC_Os01g73310	162.265	26.7487	2.60081	0.000406388	99.787	8.28859	3.58965	0.000406388
220	LOC_Os01g73840	11.3024	4.05688	1.47819	0.000406388	8.26099	1.85715	2.15322	0.000406388
221	LOC_Os10g09780	1.10125	0.349252	1.6568	0.00283372	1.57234	0.215625	2.86632	0.00283372
222	LOC_Os10g11980	0.849649	0.120238	2.82097	0.0414697	1.25134	0.0656288	4.253	0.0414697
223	LOC_Os10g22380	93.4411	15.8862	2.55628	0.0232816	31.1586	11.2751	1.46649	0.0232816
224	LOC_Os10g22590	318.95	28.5667	3.48092	0.000406388	251.443	14.307	4.13544	0.000406388
225	LOC_Os10g25450	5.66225	0.638085	3.14955	0.000406388	5.12762	0.19197	4.73934	0.000406388
226	LOC_Os10g28230	9.51738	1.61719	2.55708	0.000406388	6.81383	0.336688	4.33898	0.000406388
227	LOC_Os10g28630	14.6641	1.11058	3.7229	0.000406388	10.5981	0.393101	4.75276	0.000406388
228	LOC_Os10g29800	1.66982	0.265092	2.65513	0.0451685	1.24829	0.332681	1.90774	0.0451685
229	LOC_Os10g30070	1.3316	0.372423	1.83815	0.00486959	1.53845	0.113053	3.76641	0.00486959
230	LOC_Os10g30080	16.4301	7.72292	1.08912	0.000406388	18.09	2.05419	3.13855	0.000406388
231	LOC_Os10g30944	6.92284	3.15459	1.13391	0.0242877	7.42613	3.27804	1.17978	0.0242877
232	LOC_Os10g31040	25.3575	0.601693	5.39724	0.000406388	12.2261	1.21379	3.33237	0.000406388
233	LOC_Os10g31810	51.4513	19.7989	1.37779	0.000406388	45.9544	11.9386	1.94457	0.000406388
234	LOC_Os10g31820	16.1387	5.69969	1.50157	0.00109132	9.87983	2.97135	1.73337	0.00109132
235	LOC_Os10g32550	65.19	31.9306	1.02971	0.000406388	50.0074	12.6634	1.98148	0.000406388
236	LOC_Os10g32580	5.61892	1.20439	2.22199	0.00109132	4.88422	0.381614	3.67794	0.00109132
237	LOC_Os10g32980	169.525	49.7658	1.76827	0.000406388	68.0658	5.24948	3.69668	0.000406388
238	LOC_Os10g33720	50.627	24.5505	1.04415	0.000406388	73.9262	8.69407	3.08798	0.000406388
239	LOC_Os10g33900	16.046	0.9177	4.12805	0.000406388	18.6315	0.272282	6.0965	0.000406388
240	LOC_Os10g34270	27.7296	7.87704	1.8157	0.00228516	24.5351	10.3126	1.25044	0.00228516
241	LOC_Os10g34680	2.99254	0.626162	2.25676	0.000406388	1.75848	0.153722	3.51593	0.000406388
242	LOC_Os10g34820	5.45984	1.88144	1.53702	0.000406388	6.2914	0.340288	4.20855	0.000406388
243	LOC_Os10g35040	23.1202	7.50244	1.62372	0.000406388	10.654	2.60618	2.03139	0.000406388
244	LOC_Os10g35110	139.468	51.8088	1.42867	0.000406388	75.9916	12.025	2.6598	0.000406388
245	LOC_Os10g35450	30.5343	6.74722	2.17807	0.000406388	18.229	0.98156	4.21502	0.000406388
246	LOC_Os10g36060	86.6619	11.7526	2.88242	0.000406388	23.993	1.37472	4.1254	0.000406388
247	LOC_Os10g36390	7.21034	0.217961	5.04793	0.000406388	9.01186	0.142066	5.98719	0.000406388
248	LOC_Os10g38940	36.0849	5.47738	2.71984	0.000406388	50.4609	4.34671	3.53717	0.000406388
249	LOC_Os10g39170	18.7407	1.97757	3.24437	0.00228516	9.83522	0.185036	5.73208	0.00228516
250	LOC_Os10g39500	4.56065	1.78746	1.35133	0.000406388	5.16533	0.667907	2.95114	0.000406388
251	LOC_Os10g39660	4.65713	0.56219	3.05031	0.000406388	16.7833	0.80482	4.38222	0.000406388
252	LOC_Os10g40324	4.7853	0.0984944	5.60242	0.00109132	3.63019	0.108522	5.06399	0.00109132
253	LOC_Os10g40614	9.20874	1.2373	2.89581	0.00109132	20.1979	0.292937	6.10747	0.00109132
254	LOC_Os10g40730	167.007	1.55248	6.74919	0.000406388	134.342	5.22386	4.68465	0.000406388
255	LOC_Os10g41390	1.91831	0.773346	1.31065	0.0163093	3.21928	1.45535	1.14537	0.0163093
256	LOC_Os10g41430	14.2348	5.63318	1.3374	0.000406388	15.6888	2.5368	2.62865	0.000406388
257	LOC_Os10g42110	11.1381	2.0512	2.44096	0.000406388	13.6531	0.797144	4.09824	0.000406388
258	LOC_Os10g42390	0.802324	0.001	9.64804	0.000406388	0.702865	0.001	9.4571	0.000406388
259	LOC_Os10g01570	6.85448	1.45162	2.23938	0.000406388	6.4188	0.278146	4.52839	0.000406388
260	LOC_Os10g02040	24.7342	10.9883	1.17054	0.000406388	13.1379	1.03818	3.66161	0.000406388
261	LOC_Os10g02770	3.75678	0.355476	3.40167	0.00256327	2.87614	0.771255	1.89885	0.00256327
262	LOC_Os10g05750	9.10948	1.10875	3.03843	0.000761939	7.94085	0.759286	3.38658	0.000761939
263	LOC_Os10g07200	72.8458	17.3841	2.06708	0.000406388	27.9199	3.88924	2.84373	0.000406388
264	LOC_Os10g09870	7.16622	0.500836	3.8388	0.000406388	8.09702	0.187509	5.43236	0.000406388
265	LOC_Os10g12750	26.5697	5.00087	2.40953	0.000406388	9.44553	1.50944	2.64562	0.000406388
266	LOC_Os10g17990	6.81551	3.20821	1.08705	0.00387641	8.39775	3.13759	1.42035	0.00387641
267	LOC_Os10g20710	1.84381	0.351653	2.39047	0.00170767	1.49624	0.144085	3.37635	0.00170767
268	LOC_Os10g21940	119.717	23.8957	2.32481	0.000406388	53.6544	4.59846	3.54447	0.000406388
269	LOC_Os10g22520	17.2968	0.850222	4.34652	0.00140546	8.92407	1.44104	2.63059	0.00140546
270	LOC_Os10g25780	108.479	54.1111	1.00342	0.000406388	91.6843	7.40258	3.63057	0.000406388
271	LOC_Os10g33790	3.34221	0.728427	2.19795	0.000406388	3.03083	0.19537	3.95543	0.000406388
272	LOC_Os10g34390	5.21236	2.46034	1.08308	0.00109132	12.4308	5.10804	1.28308	0.00109132
273	LOC_Os10g35580	9.72183	0.377411	4.68702	0.000406388	8.80628	0.237232	5.21416	0.000406388
274	LOC_Os10g35980	6.2337	2.28815	1.44591	0.000406388	6.23894	1.35851	2.19928	0.000406388
275	LOC_Os10g36880	36.3464	10.0626	1.85281	0.00256327	19.0616	8.45243	1.17323	0.00256327
276	LOC_Os10g37400	55.5511	0.820715	6.08079	0.000761939	11.8932	0.892837	3.7356	0.000761939
277	LOC_Os10g38080	51.1565	23.2124	1.14002	0.000406388	52.1085	7.12918	2.86971	0.000406388
278	LOC_Os10g38800	2.80858	0.0756735	5.21391	0.0195971	2.3697	0.118708	4.31922	0.0195971
279	LOC_Os10g40130	5.77045	2.28517	1.33638	0.000406388	3.42676	0.349993	3.29145	0.000406388
280	LOC_Os10g40420	7.966	1.03498	2.94425	0.0164977	6.3463	0.916319	2.79199	0.0164977
281	LOC_Os10g40620	20.8843	9.51253	1.13452	0.000406388	6.37776	0.381856	4.06195	0.000406388
282	LOC_Os10g40660	5.01738	1.27093	1.98105	0.00558873	2.64759	0.122036	4.4393	0.00558873
283	LOC_Os10g40720	344.112	11.309	4.92733	0.000406388	127.594	7.19888	4.14764	0.000406388
284	LOC_Os10g41130	4.81229	0.828307	2.53849	0.000406388	10.7517	1.08492	3.3089	0.000406388
285	LOC_Os10g41310	9.17963	2.76707	1.73008	0.000406388	7.25303	1.32169	2.4562	0.000406388
286	LOC_Os10g42230	17.6986	3.82192	2.21127	0.000406388	32.6281	3.88626	3.06966	0.000406388
287	LOC_Os10g42490	0.578736	0.001	9.17676	0.000406388	1.73384	0.0479815	5.17535	0.000406388
288	LOC_Os10g42860	11.7168	4.2289	1.47022	0.000406388	16.3339	3.3081	2.30379	0.000406388
289	LOC_Os11g01370	9.19347	1.10734	3.05351	0.00170767	7.44665	2.52296	1.56147	0.00170767
290	LOC_Os11g02369	19.0041	5.21139	1.86657	0.00915664	18.0321	5.23123	1.78535	0.00915664
291	LOC_Os11g03130	3.43477	0.81645	2.07278	0.0124395	2.87586	0.860678	1.74045	0.0124395
292	LOC_Os11g05010	58.2296	15.7464	1.88673	0.000406388	41.8639	3.24846	3.68788	0.000406388
293	LOC_Os11g05540	7.88567	2.49679	1.65916	0.000406388	4.237	0.635682	2.73667	0.000406388
294	LOC_Os11g05770	1.19054	0.124819	3.25371	0.040567	0.701402	0.103544	2.76	0.040567
295	LOC_Os11g06740	44.6722	13.6052	1.71522	0.000406388	34.9918	5.76954	2.60049	0.000406388
296	LOC_Os11g06880	17.4496	0.841758	4.37364	0.000406388	11.3348	0.375821	4.91457	0.000406388
297	LOC_Os11g07912	27.8355	1.43882	4.27397	0.000406388	23.4371	1.43064	4.03406	0.000406388
298	LOC_Os11g08090	36.0968	16.2679	1.14984	0.000406388	23.2663	2.47304	3.23388	0.000406388
299	LOC_Os11g14220	1299.36	471.43	1.46269	0.000406388	1155.7	222.023	2.37999	0.000406388
300	LOC_Os11g17970	2.65669	0.802265	1.72748	0.00109132	1.67177	0.157783	3.40536	0.00109132
301	LOC_Os11g19700	18.3285	5.68878	1.6879	0.000406388	17.3107	0.693088	4.64248	0.000406388
302	LOC_Os11g26190	27.6495	7.88931	1.80928	0.00228516	16.1303	1.27412	3.6622	0.00228516
303	LOC_Os11g26340	17.59	5.81868	1.59599	0.0377166	5.80299	0.420899	3.78525	0.0377166
304	LOC_Os11g26860	347.047	91.5378	1.92269	0.000406388	146.575	61.6177	1.25022	0.000406388
305	LOC_Os11g29350	16.5607	7.71103	1.10277	0.0147869	5.98174	0.727404	3.03974	0.0147869
306	LOC_Os11g29840	5.93838	2.68977	1.14259	0.00582097	2.57813	0.152726	4.07731	0.00582097
307	LOC_Os11g30430	11.1036	1.59005	2.80388	0.000406388	8.66199	1.73797	2.3173	0.000406388
308	LOC_Os11g30560	8.0553	0.62131	3.69655	0.00200092	2.96729	0.433874	2.7738	0.00200092
309	LOC_Os11g30810	14.2772	0.785099	4.18469	0.000406388	9.16448	0.91389	3.32596	0.000406388
310	LOC_Os11g31090	11.705	0.118483	6.6263	0.00535286	2.14008	0.191513	3.48215	0.00535286
311	LOC_Os11g31940	14.086	0.113694	6.95296	0.0241221	4.63696	0.239829	4.2731	0.0241221
312	LOC_Os11g31980	3.86681	0.146331	4.72384	0.00763954	3.75594	0.0844438	5.47504	0.00763954
313	LOC_Os11g35030	3.2578	0.981623	1.73066	0.000406388	5.24812	0.288526	4.18503	0.000406388
314	LOC_Os11g35060	4.88652	2.12406	1.20198	0.000406388	3.33659	0.214614	3.95856	0.000406388
315	LOC_Os11g36940	4.79275	0.001	12.2266	0.0208537	3.64687	0.149238	4.61097	0.0208537
316	LOC_Os11g37100	2.99011	0.196303	3.92904	0.000406388	4.08067	0.185929	4.45598	0.000406388
317	LOC_Os11g37190	0.545234	0.001	9.09073	0.000761939	0.587855	0.001	9.19932	0.000761939
318	LOC_Os11g40030	2.53608	0.78828	1.68582	0.00978433	2.9947	0.0840421	5.15516	0.00978433
319	LOC_Os11g40249	1.46051	0.342349	2.09293	0.000761939	1.30459	0.219031	2.57439	0.000761939
320	LOC_Os11g42500	269.465	117.756	1.1943	0.000406388	168.255	12.9829	3.69596	0.000406388
321	LOC_Os11g43030	3.37351	1.188	1.50572	0.00741724	1.65879	0.505399	1.71464	0.00741724
322	LOC_Os11g43590	2.67709	0.992201	1.43196	0.000406388	2.68425	0.157137	4.09442	0.000406388
323	LOC_Os11g43980	10.497	0.0922714	6.82988	0.0312101	4.0609	0.125378	5.01744	0.0312101
324	LOC_Os11g44920	1.44583	0.280646	2.36507	0.00170767	3.44051	0.473509	2.86116	0.00170767
325	LOC_Os11g47330	85.8179	19.3912	2.14588	0.0089443	5.72639	2.10511	1.44373	0.0089443
326	LOC_Os11g48070	9.44504	3.17768	1.57158	0.000406388	9.72383	1.1081	3.13344	0.000406388
327	LOC_Os11g01200	13.4475	5.94875	1.17668	0.000406388	7.45982	2.24382	1.73318	0.000406388
328	LOC_Os11g01220	1.59073	0.625107	1.34751	0.000406388	2.26558	0.395362	2.51863	0.000406388
329	LOC_Os11g01340	8.16627	0.159798	5.67536	0.000406388	15.9048	0.597354	4.73473	0.000406388
330	LOC_Os11g03460	14.208	6.33906	1.16436	0.000406388	8.41043	1.51056	2.4771	0.000406388
331	LOC_Os11g03484	4.21232	0.934478	2.17238	0.00978433	2.20349	0.471445	2.22463	0.00978433
332	LOC_Os11g05140	6.20936	1.91381	1.698	0.000406388	5.32906	1.31929	2.01412	0.000406388
333	LOC_Os11g05290	330.261	1.93895	7.41219	0.000406388	234.342	4.40516	5.73328	0.000406388
334	LOC_Os11g05300	3.2418	0.936248	1.79183	0.000406388	3.26186	0.420717	2.95477	0.000406388
335	LOC_Os11g05860	50.0825	17.109	1.54955	0.00140546	26.2456	10.6025	1.30767	0.00140546
336	LOC_Os11g07050	4.31936	0.564894	2.93477	0.000406388	3.35013	0.676523	2.30801	0.000406388
337	LOC_Os11g07460	0.990874	0.216253	2.19598	0.000406388	2.18181	0.210287	3.37509	0.000406388
338	LOC_Os11g07960	7.95359	0.0899928	6.46565	0.000406388	11.257	0.469272	4.58425	0.000406388
339	LOC_Os11g09180	7.4182	2.74708	1.43317	0.0305719	2.4411	0.911746	1.42083	0.0305719
340	LOC_Os11g13990	11.0515	3.15	1.81082	0.000406388	10.3662	1.57083	2.72229	0.000406388
341	LOC_Os11g14190	47.9333	11.4215	2.06928	0.000406388	34.6582	4.29161	3.01361	0.000406388
342	LOC_Os11g14240	0.755171	0.0904309	3.06192	0.0114316	1.63259	0.0619624	4.71963	0.0114316
343	LOC_Os11g18170	7.87389	1.79494	2.13314	0.000406388	6.36018	0.900883	2.81966	0.000406388
344	LOC_Os11g18730	187.52	3.63555	5.68873	0.000406388	64.7482	5.92703	3.44946	0.000406388
345	LOC_Os11g24374	5.84596	0.525303	3.47622	0.000406388	6.78028	0.608764	3.47739	0.000406388
346	LOC_Os11g26150	1.805	0.733865	1.29841	0.0251376	1.21473	0.179185	2.76111	0.0251376
347	LOC_Os11g26750	3.0698	0.787359	1.96305	0.000406388	9.08134	1.20741	2.91099	0.000406388
348	LOC_Os11g26850	1049.22	402.244	1.38318	0.0106132	519.776	240.642	1.111	0.0106132
349	LOC_Os11g26880	33.3981	1.49928	4.47742	0.000406388	27.798	0.957032	4.86027	0.000406388
350	LOC_Os11g27540	8.62312	3.56065	1.27607	0.00109132	5.87964	0.478729	3.61845	0.00109132
351	LOC_Os11g31590	3.59999	0.477725	2.91374	0.000761939	3.84758	0.502023	2.93813	0.000761939
352	LOC_Os11g35090	3.05523	1.31653	1.21454	0.0187169	4.87699	2.144	1.18569	0.0187169
353	LOC_Os11g35320	11.9477	5.29506	1.17401	0.000406388	4.28399	0.693309	2.62738	0.000406388
354	LOC_Os11g37670	9.00404	0.287658	4.96815	0.000406388	17.9153	2.63988	2.76265	0.000406388
355	LOC_Os11g42800	33.1614	13.2448	1.32408	0.000406388	24.0005	1.71055	3.81053	0.000406388
356	LOC_Os11g43140	0.472064	0.0772391	2.61158	0.000406388	8.92772	0.359811	4.63298	0.000406388
357	LOC_Os11g44950	8.48693	0.612444	3.79259	0.000406388	8.04044	0.375701	4.41962	0.000406388
358	LOC_Os11g47780	2.06445	0.34273	2.59061	0.00412932	1.01025	0.253563	1.9943	0.00412932
359	LOC_Os11g48020	38.3202	10.5357	1.86282	0.00170767	38.6838	16.4836	1.2307	0.00170767
360	LOC_Os12g02300	127.747	2.95389	5.43453	0.010409	19.8623	4.614	2.10594	0.010409
361	LOC_Os12g02310	22.1103	5.59525	1.98244	0.000406388	23.4102	1.44442	4.01858	0.000406388
362	LOC_Os12g02880	3.10555	1.05591	1.55636	0.00535286	2.10368	0.399968	2.39496	0.00535286
363	LOC_Os12g05040	28.842	2.82139	3.35369	0.000406388	37.6181	2.36575	3.99106	0.000406388
364	LOC_Os12g05550	3.57822	0.460063	2.95934	0.000406388	5.60384	0.696367	3.0085	0.000406388
365	LOC_Os12g05600	16.5065	6.43735	1.3585	0.000406388	9.52667	2.09098	2.18779	0.000406388
366	LOC_Os12g07800	0.495927	0.0900118	2.46194	0.0208537	0.800403	0.26662	1.58594	0.0208537
367	LOC_Os12g09250	3.14854	0.539373	2.54533	0.00674383	3.43921	0.751583	2.19407	0.00674383
368	LOC_Os12g13300	3.25962	0.730568	2.15761	0.000406388	2.75785	0.317377	3.11927	0.000406388
369	LOC_Os12g17530	5.15061	0.195305	4.72094	0.00256327	7.88865	0.228859	5.10725	0.00256327
370	LOC_Os12g23760	9.47073	2.29622	2.04421	0.000406388	7.96047	0.482882	4.04311	0.000406388
371	LOC_Os12g24580	16.0238	2.6706	2.58498	0.0172412	8.94288	3.45706	1.37119	0.0172412
372	LOC_Os12g32620	54.1608	10.0162	2.43491	0.000406388	40.06	0.629079	5.99278	0.000406388
373	LOC_Os12g34840	1.89522	0.134908	3.81232	0.000406388	3.47901	0.357257	3.28364	0.000406388
374	LOC_Os12g35350	11.4192	1.85261	2.62383	0.000406388	5.94732	0.858096	2.79303	0.000406388
375	LOC_Os12g35610	6.33323	2.72724	1.2155	0.000406388	8.30252	0.185576	5.48347	0.000406388
376	LOC_Os12g36194	8.62811	3.41548	1.33696	0.000761939	8.89964	2.7197	1.7103	0.000761939
377	LOC_Os12g36580	1.69386	0.599155	1.49931	0.000406388	2.41841	0.117227	4.36668	0.000406388
378	LOC_Os12g36810	4.82419	0.658562	2.8729	0.000406388	3.61516	0.202647	4.15702	0.000406388
379	LOC_Os12g37840	36.088	8.31233	2.11819	0.000406388	14.8681	2.03383	2.86995	0.000406388
380	LOC_Os12g38120	2.49236	0.206135	3.59585	0.000406388	12.7784	1.58699	3.00934	0.000406388
381	LOC_Os12g38140	99.2471	0.301146	8.36442	0.000406388	96.9963	1.36132	6.15485	0.000406388
382	LOC_Os12g38200	1.61742	0.183455	3.1402	0.00256327	2.13315	0.0886519	4.58869	0.00256327
383	LOC_Os12g38810	20.6183	4.16631	2.30708	0.00387641	3.22066	0.774363	2.05627	0.00387641
384	LOC_Os12g38910	1.54377	0.117794	3.71212	0.039223	0.807687	0.254235	1.66763	0.039223
385	LOC_Os12g40010	1.43965	0.338727	2.08752	0.000406388	2.23124	0.177091	3.65528	0.000406388
386	LOC_Os12g40900	38.9534	1.45171	4.74592	0.000406388	24.8984	0.563453	5.46561	0.000406388
387	LOC_Os12g41290	6.54021	2.22353	1.55649	0.000406388	5.70154	1.36343	2.06411	0.000406388
388	LOC_Os12g42700	5.44357	0.563145	3.27297	0.000406388	6.52002	0.26552	4.61798	0.000406388
389	LOC_Os12g42760	7.21227	2.29172	1.65402	0.000406388	6.99514	1.5806	2.14588	0.000406388
390	LOC_Os12g43510	38.52	1.92682	4.32131	0.00387641	9.61412	1.22104	2.97704	0.00387641
391	LOC_Os12g43940	13.2765	1.6419	3.01544	0.000406388	16.2277	2.97684	2.4466	0.000406388
392	LOC_Os12g44230	4.83825	1.99383	1.27894	0.00170767	2.29536	0.524348	2.13012	0.00170767
393	LOC_Os12g44240	7.40675	3.02528	1.29177	0.0292785	5.57447	2.55081	1.12788	0.0292785
394	LOC_Os12g44340	53.1906	19.671	1.4351	0.000406388	25.228	4.6948	2.42589	0.000406388
395	LOC_Os12g01370	10.7648	0.156399	6.10495	0.000406388	21.7112	0.736136	4.88232	0.000406388
396	LOC_Os12g02200	6.87786	2.4171	1.50868	0.000406388	7.74114	0.484514	3.99794	0.000406388
397	LOC_Os12g03180	2.86404	0.652348	2.13434	0.000406388	3.06208	0.608732	2.33063	0.000406388
398	LOC_Os12g03410	10.1376	1.4855	2.7707	0.000406388	6.0467	0.337619	4.16268	0.000406388
399	LOC_Os12g04370	1.98236	0.783291	1.3396	0.0062831	2.26802	0.287197	2.98132	0.0062831
400	LOC_Os12g05370	6.17562	1.68566	1.87327	0.000406388	6.77695	0.563352	3.58853	0.000406388
401	LOC_Os12g05900	13.2984	3.53445	1.9117	0.000406388	6.87587	1.10044	2.64346	0.000406388
402	LOC_Os12g06980	2.93518	0.508788	2.52831	0.000406388	8.36093	0.101888	6.35861	0.000406388
403	LOC_Os12g07150	18.8911	5.24294	1.84926	0.0237989	7.51393	3.62674	1.05089	0.0237989
404	LOC_Os12g07160	64.7762	11.9007	2.44442	0.000406388	32.1956	1.52201	4.40281	0.000406388
405	LOC_Os12g08170	12.4472	3.39927	1.87252	0.000406388	18.9274	5.23537	1.85411	0.000406388
406	LOC_Os12g08280	21.304	10.5519	1.01362	0.00228516	16.1473	6.38606	1.33829	0.00228516
407	LOC_Os12g09590	47.4638	16.6464	1.51162	0.000406388	19.885	5.04686	1.97822	0.000406388
408	LOC_Os12g10320	101.939	45.5942	1.16078	0.000406388	29.2639	6.14814	2.2509	0.000406388
409	LOC_Os12g10670	3.22244	0.0617234	5.70619	0.0166816	11.6462	0.073978	7.29855	0.0166816
410	LOC_Os12g13340	21.7518	9.5205	1.19203	0.000406388	14.7469	5.03901	1.5492	0.000406388
411	LOC_Os12g13570	2.10819	0.653608	1.68951	0.000406388	4.53345	1.32393	1.77578	0.000406388
412	LOC_Os12g16210	3.37738	0.11801	4.83892	0.0164977	5.07354	0.0627933	6.33624	0.0164977
413	LOC_Os12g18770	16.6573	6.79334	1.29396	0.000406388	20.5327	2.38874	3.1036	0.000406388
414	LOC_Os12g24550	4.11265	0.634662	2.69601	0.000406388	6.3432	0.488732	3.6981	0.000406388
415	LOC_Os12g29580	19.311	5.55587	1.79734	0.000406388	15.3548	4.64711	1.72428	0.000406388
416	LOC_Os12g30040	15.354	1.43563	3.41886	0.000406388	8.33224	0.917014	3.18369	0.000406388
417	LOC_Os12g31710	1.41015	0.001	10.4616	0.000406388	0.980082	0.001	9.93676	0.000406388
418	LOC_Os12g31810	2.79314	0.424882	2.71675	0.000406388	4.62521	0.495829	3.2216	0.000406388
419	LOC_Os12g31860	25.0552	1.31511	4.25185	0.000406388	7.68424	0.492713	3.96308	0.000406388
420	LOC_Os12g34524	31.1307	1.24375	4.64557	0.000406388	12.0367	1.42701	3.07637	0.000406388
421	LOC_Os12g36170	0.573303	0.130863	2.13124	0.000406388	1.90044	0.0696626	4.76981	0.000406388
422	LOC_Os12g36890	2.81352	0.128475	4.45282	0.000406388	4.63739	0.0834754	5.79582	0.000406388
423	LOC_Os12g37780	10.6397	3.12907	1.76565	0.000406388	7.89572	1.66856	2.24247	0.000406388
424	LOC_Os12g38860	1.6913	0.192008	3.13889	0.0046296	2.17534	0.0863918	4.6542	0.0046296
425	LOC_Os12g39160	6.77697	1.63662	2.04992	0.000406388	6.69403	0.202665	5.04571	0.000406388
426	LOC_Os12g39380	15.1812	2.0772	2.86957	0.000406388	18.8446	4.62651	2.02615	0.000406388
427	LOC_Os12g39980	5.42139	0.0758911	6.15859	0.000406388	6.15336	0.0525511	6.87151	0.000406388
428	LOC_Os12g40790	2.87917	1.07214	1.42516	0.000406388	3.86626	0.627834	2.62248	0.000406388
429	LOC_Os12g40890	67.4326	3.69903	4.18823	0.000406388	61.5347	2.42855	4.66323	0.000406388
430	LOC_Os12g41180	8.61767	0.84866	3.34404	0.000406388	12.1719	0.237665	5.67848	0.000406388
431	LOC_Os12g41200	22.9973	5.25861	2.12871	0.000406388	22.2961	0.68676	5.02084	0.000406388
432	LOC_Os12g41860	31.3717	12.6701	1.30804	0.000406388	26.0767	4.68761	2.47584	0.000406388
433	LOC_Os12g42160	1.28775	0.0494861	4.70169	0.000406388	1.44244	0.158128	3.18935	0.000406388
434	LOC_Os12g42420	16.8562	2.29385	2.87744	0.000406388	38.7756	3.5755	3.43893	0.000406388
435	LOC_Os12g43670	12.6651	2.2154	2.51522	0.000406388	13.3798	2.60746	2.35934	0.000406388
436	LOC_Os12g44090	4.2668	0.476441	3.16279	0.00362106	2.85606	0.0674732	5.40357	0.00362106
437	LOC_Os02g01060	10.6537	3.40028	1.64763	0.0249665	2.50274	0.73384	1.76997	0.0249665
438	LOC_Os02g01520	23.9637	4.59513	2.38267	0.000406388	30.6234	6.22156	2.29929	0.000406388
439	LOC_Os02g02450	0.832636	0.0487288	4.09484	0.000406388	1.52159	0.0570747	4.73658	0.000406388
440	LOC_Os02g02500	10.2409	1.08785	3.23479	0.000406388	5.29822	0.452334	3.55005	0.000406388
441	LOC_Os02g02524	9.78119	3.8301	1.35263	0.000406388	10.0706	2.18313	2.20568	0.000406388
442	LOC_Os02g02540	7.07801	2.23824	1.66098	0.000406388	5.10323	1.22472	2.05896	0.000406388
443	LOC_Os02g02790	0.498634	0.0875546	2.50973	0.0469071	0.573061	0.187441	1.61225	0.0469071
444	LOC_Os02g03294	8.61617	1.38318	2.63906	0.0234544	3.15308	0.566788	2.47588	0.0234544
445	LOC_Os02g03790	16.3767	3.37364	2.27927	0.000406388	11.8362	1.98236	2.57792	0.000406388
446	LOC_Os02g04430	6.01536	0.455287	3.7238	0.00283372	2.35772	0.385388	2.61301	0.00283372
447	LOC_Os02g04440	26.063	7.5897	1.77989	0.0463446	29.4463	14.3192	1.04014	0.0463446
448	LOC_Os02g05520	2.42924	0.349457	2.79732	0.0256509	1.28579	0.223152	2.52656	0.0256509
449	LOC_Os02g05680	19.3926	6.69486	1.53438	0.000761939	9.88918	2.90081	1.7694	0.000761939
450	LOC_Os02g05900	4.18086	1.22247	1.774	0.00256327	2.41196	0.172867	3.80247	0.00256327
451	LOC_Os02g06360	8.57536	1.77572	2.27179	0.000406388	10.4729	0.785247	3.73737	0.000406388
452	LOC_Os02g06400	3.9083	1.62904	1.26252	0.000406388	6.59366	1.67462	1.97725	0.000406388
453	LOC_Os02g06410	2.74775	0.219404	3.64659	0.00200092	2.50272	0.43019	2.54045	0.00200092
454	LOC_Os02g07060	218.363	36.9856	2.56169	0.000406388	143.346	30.1584	2.24887	0.000406388
455	LOC_Os02g07180	2.21408	0.172744	3.68	0.00310073	2.57953	0.595102	2.1159	0.00310073
456	LOC_Os02g07410	221.57	97.2773	1.18759	0.000406388	77.9905	21.4342	1.86338	0.000406388
457	LOC_Os02g07870	56.2312	6.80612	3.04647	0.000406388	26.9512	6.47366	2.0577	0.000406388
458	LOC_Os02g09140	60.0982	25.4498	1.23967	0.00558873	32.2084	14.9368	1.10857	0.00558873
459	LOC_Os02g09740	17.3124	1.32858	3.70385	0.000406388	12.5782	0.51986	4.59666	0.000406388
460	LOC_Os02g10480	41.9789	18.9773	1.14539	0.0213796	23.3967	10.6047	1.1416	0.0213796
461	LOC_Os02g10690	30.3415	12.0252	1.33523	0.000406388	31.5685	3.07908	3.35791	0.000406388
462	LOC_Os02g14160	39.634	0.399619	6.63197	0.000406388	18.9389	0.215628	6.45666	0.000406388
463	LOC_Os02g14170	16.9651	5.74485	1.56223	0.000406388	16.5043	2.46075	2.74567	0.000406388
464	LOC_Os02g15594	20.2678	6.28139	1.69003	0.000406388	18.3589	6.80148	1.43256	0.000406388
465	LOC_Os02g16030	25.4278	7.54051	1.75367	0.00535286	11.3229	1.87293	2.59587	0.00535286
466	LOC_Os02g19130	1.89894	0.280623	2.75849	0.0411708	1.43774	0.491913	1.54733	0.0411708
467	LOC_Os02g24270	10.6988	5.09032	1.07162	0.000406388	5.45463	1.46369	1.89787	0.000406388
468	LOC_Os02g25230	1.62865	0.376379	2.11342	0.000406388	4.0343	0.218004	4.20989	0.000406388
469	LOC_Os02g30080	5.00668	1.41663	1.82139	0.00387641	2.13577	0.241714	3.14338	0.00387641
470	LOC_Os02g30380	8.65228	0.126786	6.09261	0.00283372	5.25198	0.364615	3.84842	0.00283372
471	LOC_Os02g30800	2.31929	0.80749	1.52217	0.000406388	4.46633	0.609295	2.87388	0.000406388
472	LOC_Os02g30830	11.6831	3.66498	1.67255	0.00336278	9.13515	3.12158	1.54915	0.00336278
473	LOC_Os02g30850	0.665315	0.001	9.37789	0.000406388	2.62835	0.001	11.3599	0.000406388
474	LOC_Os02g32020	9.95069	4.12989	1.26869	0.000406388	9.56862	1.26826	2.91546	0.000406388
475	LOC_Os02g33380	39.4034	5.50726	2.83891	0.000406388	45.954	2.12039	4.43779	0.000406388
476	LOC_Os02g34430	10.0788	5.03202	1.00211	0.000406388	5.40288	0.740322	2.8675	0.000406388
477	LOC_Os02g34690	39.0185	12.0957	1.68966	0.00438139	36.3115	17.4076	1.06071	0.00438139
478	LOC_Os02g34930	6.4099	0.697017	3.20104	0.0372606	1.80471	0.350583	2.36394	0.0372606
479	LOC_Os02g35080	42.245	12.3543	1.77377	0.000406388	28.8066	10.0127	1.52457	0.000406388
480	LOC_Os02g35140	24.3195	8.75574	1.47381	0.000406388	33.0095	13.1317	1.32983	0.000406388
481	LOC_Os02g37070	5.64744	0.623253	3.17971	0.0470562	2.31945	0.166287	3.80204	0.0470562
482	LOC_Os02g38120	13.2675	4.4437	1.57806	0.000406388	10.7861	1.60556	2.74802	0.000406388
483	LOC_Os02g38970	29.7682	3.41558	3.12357	0.000406388	17.268	1.09838	3.97465	0.000406388
484	LOC_Os02g39880	25.0435	8.70377	1.52472	0.000406388	18.9647	3.13536	2.59661	0.000406388
485	LOC_Os02g41780	46.0486	6.78343	2.76307	0.000406388	20.0536	1.20317	4.05895	0.000406388
486	LOC_Os02g42660	13.7983	0.323044	5.41662	0.000761939	10.9152	0.481911	4.50143	0.000761939
487	LOC_Os02g43280	23.9397	2.9791	3.00646	0.000406388	11.1511	1.22148	3.19048	0.000406388
488	LOC_Os02g43620	3.37195	1.24897	1.43284	0.000406388	3.22225	0.427146	2.91527	0.000406388
489	LOC_Os02g43970	2.28232	0.517205	2.14169	0.000406388	5.14149	0.578017	3.153	0.000406388
490	LOC_Os02g44108	358.322	8.44589	5.40686	0.000406388	326.6	9.58468	5.09065	0.000406388
491	LOC_Os02g44670	18.4478	2.22753	3.04993	0.0204979	11.3379	4.68165	1.27606	0.0204979
492	LOC_Os02g45540	48.5851	16.6096	1.5485	0.000406388	35.2368	13.5971	1.37378	0.000406388
493	LOC_Os02g45980	0.861895	0.0374661	4.52385	0.0183612	2.24749	0.0958857	4.55086	0.0183612
494	LOC_Os02g47130	8.11438	2.51614	1.68927	0.000406388	7.0912	0.531912	3.73677	0.000406388
495	LOC_Os02g47180	6.09847	0.793896	2.94143	0.000406388	9.47251	0.588324	4.00906	0.000406388
496	LOC_Os02g47220	88.1943	32.7377	1.42973	0.000406388	67.5122	20.854	1.69482	0.000406388
497	LOC_Os02g47350	17.4935	8.74524	1.00025	0.00140546	11.87	4.31092	1.46125	0.00140546
498	LOC_Os02g48450	5.47728	1.74403	1.65103	0.00957794	1.97933	0.199367	3.31151	0.00957794
499	LOC_Os02g48600	11.6045	3.88854	1.57738	0.000406388	9.25778	1.8349	2.33496	0.000406388
500	LOC_Os02g48730	16.6034	0.110909	7.22596	0.000406388	16.576	0.686172	4.59438	0.000406388
501	LOC_Os02g48830	22.3144	6.6945	1.73693	0.0062831	9.46051	0.7773	3.60537	0.0062831
502	LOC_Os02g48900	139.112	27.0591	2.36206	0.00362106	37.3435	7.56328	2.30377	0.00362106
503	LOC_Os02g49140	2.82546	0.943003	1.58315	0.000406388	2.68254	0.401656	2.73957	0.000406388
504	LOC_Os02g49520	9.75561	2.27913	2.09775	0.000406388	2.9293	0.404241	2.85727	0.000406388
505	LOC_Os02g49770	17.7547	3.28147	2.43579	0.000406388	15.233	4.07724	1.90154	0.000406388
506	LOC_Os02g49960	2.06504	0.26896	2.94071	0.00674383	2.45066	0.700934	1.80582	0.00674383
507	LOC_Os02g50330	7.48493	3.73445	1.00309	0.00140546	8.26564	3.06788	1.42988	0.00140546
508	LOC_Os02g50900	8.53849	1.3141	2.69991	0.000406388	17.6557	0.571597	4.94899	0.000406388
509	LOC_Os02g51040	47.8868	0.498626	6.58553	0.000406388	72.5109	2.50869	4.85319	0.000406388
510	LOC_Os02g51280	6.54699	1.24562	2.39397	0.000406388	12.0928	0.725844	4.05835	0.000406388
511	LOC_Os02g51540	12.1905	2.94687	2.0485	0.000406388	12.1069	4.38695	1.46454	0.000406388
512	LOC_Os02g52280	26.8704	5.69006	2.2395	0.000406388	27.9943	5.04293	2.4728	0.000406388
513	LOC_Os02g53720	42.291	1.41068	4.90589	0.000406388	45.8842	1.08908	5.39682	0.000406388
514	LOC_Os02g54030	66.3165	20.8616	1.66852	0.000406388	17.8693	1.92097	3.21758	0.000406388
515	LOC_Os02g55010	8.78088	1.86811	2.23279	0.000406388	8.38763	3.26004	1.36337	0.000406388
516	LOC_Os02g55130	0.711161	0.0347044	4.35699	0.0279762	1.36495	0.0572964	4.57426	0.0279762
517	LOC_Os02g55870	19.923	7.04863	1.49902	0.00109132	10.9535	3.80961	1.52368	0.00109132
518	LOC_Os02g57040	149.562	65.3953	1.19348	0.000406388	66.521	25.0041	1.41165	0.000406388
519	LOC_Os02g57120	48.2077	3.5688	3.75575	0.000406388	12.2441	1.02605	3.57691	0.000406388
520	LOC_Os02g57140	7.58369	0.678102	3.48333	0.000406388	12.7617	0.746921	4.09472	0.000406388
521	LOC_Os02g57590	25.5583	10.8454	1.23671	0.000406388	34.3111	8.32151	2.04376	0.000406388
522	LOC_Os02g57990	13.4681	5.1281	1.39305	0.000406388	12.1303	0.815496	3.89479	0.000406388
523	LOC_Os02g58210	1.35327	0.167585	3.01348	0.00535286	0.912845	0.127644	2.83824	0.00535286
524	LOC_Os02g58510	3.79265	1.62548	1.22234	0.000406388	5.2858	0.57642	3.19693	0.000406388
525	LOC_Os02g01010	12.5454	2.06148	2.60541	0.000406388	12.1828	1.81607	2.74595	0.000406388
526	LOC_Os02g01100	16.5076	4.02227	2.03705	0.000406388	11.9034	1.31153	3.18205	0.000406388
527	LOC_Os02g01380	1.80346	0.111559	4.01489	0.00170767	2.77572	0.109899	4.65861	0.00170767
528	LOC_Os02g02410	161.41	66.4173	1.2811	0.000406388	224.091	50.1468	2.15986	0.000406388
529	LOC_Os02g02840	53.5187	12.9772	2.04406	0.000406388	28.4058	10.174	1.4813	0.000406388
530	LOC_Os02g03940	2.59214	0.664812	1.96313	0.000406388	4.17571	0.920847	2.18099	0.000406388
531	LOC_Os02g04540	3.93288	0.0727147	5.7572	0.000406388	9.44341	0.331837	4.83076	0.000406388
532	LOC_Os02g05620	8.83809	1.81333	2.28509	0.000761939	3.74454	0.792018	2.24118	0.000761939
533	LOC_Os02g06340	6.90999	0.458284	3.91437	0.000406388	7.07827	0.436368	4.01978	0.000406388
534	LOC_Os02g08190	2.48923	0.703731	1.8226	0.00362106	4.05177	1.28634	1.65528	0.00362106
535	LOC_Os02g08530	7.14338	2.47093	1.53155	0.000406388	5.33746	0.349329	3.9335	0.000406388
536	LOC_Os02g09630	11.3794	2.83427	2.00538	0.0062831	4.3513	1.42756	1.6079	0.0062831
537	LOC_Os02g09930	56.7563	0.949525	5.90143	0.000406388	95.1862	1.67465	5.82882	0.000406388
538	LOC_Os02g10490	4.16092	0.433588	3.26251	0.000406388	3.61783	0.404215	3.16193	0.000406388
539	LOC_Os02g10630	1.55461	0.188219	3.04607	0.0413262	0.609546	0.214162	1.50903	0.0413262
540	LOC_Os02g12730	14.4705	0.428317	5.07829	0.000406388	11.3061	0.609871	4.21245	0.000406388
541	LOC_Os02g13870	23.5783	0.864553	4.76936	0.000406388	16.8033	1.04771	4.00343	0.000406388
542	LOC_Os02g15810	11.1419	0.214811	5.69678	0.000406388	9.95409	0.20194	5.62329	0.000406388
543	LOC_Os02g15820	10.7778	0.874184	3.62398	0.000406388	9.70011	0.289585	5.06594	0.000406388
544	LOC_Os02g18410	23.1912	3.30732	2.80984	0.000406388	20.9662	6.06219	1.79015	0.000406388
545	LOC_Os02g20850	18.1709	1.88093	3.27211	0.00170767	5.8743	0.187556	4.96902	0.00170767
546	LOC_Os02g25060	102.112	26.4572	1.94842	0.000406388	55.4961	12.5943	2.13962	0.000406388
547	LOC_Os02g26650	29.1898	11.3233	1.36617	0.000406388	35.5075	14.5838	1.28376	0.000406388
548	LOC_Os02g32750	17.4401	7.02892	1.31103	0.00336278	23.4387	10.9345	1.10001	0.00336278
549	LOC_Os02g32760	32.6317	11.7682	1.47138	0.00387641	24.7627	10.0797	1.29672	0.00387641
550	LOC_Os02g32980	6.92767	0.887303	2.96487	0.000406388	9.51251	0.682007	3.80197	0.000406388
551	LOC_Os02g33550	69.1491	17.8422	1.95442	0.000406388	25.9282	2.67658	3.27606	0.000406388
552	LOC_Os02g35000	9.94987	3.7064	1.42466	0.00582097	9.03028	3.76636	1.2616	0.00582097
553	LOC_Os02g36550	17.6556	0.921549	4.25992	0.00109132	4.33995	0.80869	2.42402	0.00109132
554	LOC_Os02g39100	6.09685	2.66047	1.19638	0.000406388	6.71379	1.18414	2.50329	0.000406388
555	LOC_Os02g39410	1.9204	0.68172	1.49416	0.00310073	2.65718	0.712301	1.89934	0.00310073
556	LOC_Os02g39490	3.82878	1.15911	1.72387	0.00697033	2.81218	0.695135	2.01632	0.00697033
557	LOC_Os02g40430	58.2999	22.2143	1.392	0.000406388	24.661	4.86978	2.3403	0.000406388
558	LOC_Os02g41590	790.045	154.09	2.35816	0.000406388	209.537	68.722	1.60836	0.000406388
559	LOC_Os02g41630	1230.01	450.814	1.44807	0.000406388	738.022	97.7416	2.91662	0.000406388
560	LOC_Os02g42520	19.1271	9.11583	1.06917	0.0208537	9.34899	4.51875	1.04889	0.0208537
561	LOC_Os02g43300	1.71757	0.347504	2.30527	0.013032	1.27574	0.391967	1.70253	0.013032
562	LOC_Os02g43590	65.0938	30.3305	1.10175	0.000406388	59.7105	12.9731	2.20246	0.000406388
563	LOC_Os02g43660	40.7992	0.280562	7.18408	0.000406388	16.9884	1.0713	3.98712	0.000406388
564	LOC_Os02g43900	4.61569	0.376452	3.61601	0.000761939	6.02348	1.2152	2.3094	0.000761939
565	LOC_Os02g44090	16.2624	2.71111	2.58458	0.000406388	15.3106	2.16884	2.81954	0.000406388
566	LOC_Os02g44380	1.05261	0.188486	2.48144	0.000406388	2.12954	0.184043	3.53243	0.000406388
567	LOC_Os02g44642	9.41845	4.17046	1.17528	0.000406388	14.8454	2.47628	2.58377	0.000406388
568	LOC_Os02g44860	7.65963	2.30509	1.73245	0.000406388	5.85373	0.420615	3.79878	0.000406388
569	LOC_Os02g45130	15.8005	4.77023	1.72784	0.000406388	20.2746	5.21535	1.95884	0.000406388
570	LOC_Os02g45840	11.4746	3.07486	1.89985	0.00109132	5.42664	1.15081	2.23741	0.00109132
571	LOC_Os02g45940	10.4217	0.69139	3.91395	0.000406388	28.7736	1.29844	4.46989	0.000406388
572	LOC_Os02g46600	18.157	3.99427	2.18452	0.000406388	14.8839	6.07134	1.29367	0.000406388
573	LOC_Os02g46680	6.10405	0.743499	3.03736	0.000406388	10.8714	2.25571	2.26888	0.000406388
574	LOC_Os02g46780	12.7295	0.452547	4.81396	0.000406388	6.03957	0.208059	4.85938	0.000406388
575	LOC_Os02g47150	14.2571	0.909082	3.97113	0.000406388	21.5561	1.5009	3.8442	0.000406388
576	LOC_Os02g47280	1.15469	0.222785	2.37378	0.00228516	5.98343	0.050136	6.89898	0.00228516
577	LOC_Os02g47420	15.4254	0.862093	4.16132	0.000406388	16.5867	0.602674	4.78251	0.000406388
578	LOC_Os02g48360	40.7282	5.68294	2.84132	0.000406388	30.832	1.7373	4.14951	0.000406388
579	LOC_Os02g49420	8.59374	0.001	13.0691	0.000761939	18.8203	0.217043	6.43816	0.000761939
580	LOC_Os02g49720	8.94808	2.29837	1.96097	0.000406388	10.0527	1.40824	2.83562	0.000406388
581	LOC_Os02g49986	23.5672	5.23905	2.1694	0.000406388	14.3774	0.634784	4.50139	0.000406388
582	LOC_Os02g50630	4.04387	0.35913	3.49316	0.00535286	4.09756	0.0953655	5.42515	0.00535286
583	LOC_Os02g50640	38.2688	6.95945	2.45912	0.000406388	21.5442	1.07717	4.32198	0.000406388
584	LOC_Os02g50820	25.4824	0.630359	5.33718	0.000406388	17.0593	0.80562	4.40432	0.000406388
585	LOC_Os02g50910	4.2669	0.272862	3.96694	0.000406388	6.14486	0.474452	3.69505	0.000406388
586	LOC_Os02g51320	53.567	1.04875	5.6746	0.000406388	131.416	2.02265	6.02175	0.000406388
587	LOC_Os02g51620	53.318	4.88742	3.44748	0.000406388	33.069	1.47969	4.48211	0.000406388
588	LOC_Os02g51640	9.84806	2.58657	1.9288	0.000406388	9.70794	1.77556	2.45089	0.000406388
589	LOC_Os02g52510	0.558923	0.168462	1.73023	0.000406388	0.943685	0.116798	3.01429	0.000406388
590	LOC_Os02g52810	26.2303	10.7496	1.28695	0.000406388	29.6423	5.01596	2.56306	0.000406388
591	LOC_Os02g53000	4.35797	0.886814	2.29695	0.0138212	5.39839	1.87789	1.52342	0.0138212
592	LOC_Os02g53200	55.7411	4.54286	3.61707	0.000406388	68.5889	10.4834	2.70987	0.000406388
593	LOC_Os02g53520	55.2432	18.5461	1.57468	0.000406388	29.4136	4.95586	2.56928	0.000406388
594	LOC_Os02g53530	1.29645	0.127288	3.3484	0.0247993	3.3098	0.0820237	5.33456	0.0247993
595	LOC_Os02g54060	19.1811	5.06234	1.92181	0.000406388	9.08069	0.396142	4.51871	0.000406388
596	LOC_Os02g56480	7.68328	2.1177	1.85922	0.000406388	15.9511	5.63932	1.50006	0.000406388
597	LOC_Os02g56880	7.60991	2.92159	1.38113	0.000761939	5.40241	1.72448	1.64744	0.000761939
598	LOC_Os02g57080	6.69012	2.53044	1.40264	0.000761939	10.9191	3.84678	1.50513	0.000761939
599	LOC_Os02g58030	16.0755	6.57293	1.29026	0.000406388	18.4871	5.02869	1.87826	0.000406388
600	LOC_Os02g58180	3.1241	1.25978	1.31027	0.000406388	4.5881	0.367007	3.64402	0.000406388
601	LOC_Os02g58490	19.9171	6.53628	1.60747	0.0237989	14.0964	2.64067	2.41635	0.0237989
602	LOC_Os02g58740	2.12532	0.167788	3.66297	0.0132265	2.07704	0.173912	3.5781	0.0132265
603	LOC_Os03g01290	1.0145	0.138349	2.87438	0.0351208	2.66182	0.0680363	5.28996	0.0351208
604	LOC_Os03g01530	15.2504	1.96398	2.95699	0.000406388	29.5503	5.04565	2.55006	0.000406388
605	LOC_Os03g01850	8.87931	3.75367	1.24215	0.000761939	7.05497	1.56186	2.17537	0.000761939
606	LOC_Os03g02290	7.18513	0.164995	5.44452	0.00170767	6.10518	0.0489905	6.96139	0.00170767
607	LOC_Os03g02400	5.02904	0.731642	2.78107	0.000406388	5.39102	1.24158	2.11838	0.000406388
608	LOC_Os03g02610	9.72366	2.91823	1.73641	0.000406388	10.6307	2.72976	1.96139	0.000406388
609	LOC_Os03g02780	12.2835	2.84162	2.11194	0.000406388	30.1088	2.74207	3.45685	0.000406388
610	LOC_Os03g03570	6.74687	0.0689185	6.61318	0.000406388	4.26063	0.143469	4.89226	0.000406388
611	LOC_Os03g03600	96.2175	28.0988	1.77579	0.000406388	43.5618	3.48441	3.64408	0.000406388
612	LOC_Os03g04470	11.6416	4.60146	1.33913	0.000406388	5.96675	0.458917	3.70064	0.000406388
613	LOC_Os03g04550	6.01482	0.198102	4.92421	0.000406388	4.73158	0.130068	5.18498	0.000406388
614	LOC_Os03g04990	16.1232	6.86108	1.23263	0.000406388	13.0638	4.04643	1.69085	0.000406388
615	LOC_Os03g06120	20.0988	4.63465	2.11658	0.000406388	11.8471	1.54646	2.93749	0.000406388
616	LOC_Os03g06670	10.9906	3.25787	1.75427	0.00511354	13.211	0.186268	6.14822	0.00511354
617	LOC_Os03g07790	5.47063	1.71177	1.67622	0.000406388	5.60423	0.635055	3.14156	0.000406388
618	LOC_Os03g08360	16.9704	3.07788	2.46301	0.000406388	31.804	8.22741	1.9507	0.000406388
619	LOC_Os03g08540	4.92316	0.26257	4.22881	0.0227687	3.10043	0.125493	4.62679	0.0227687
620	LOC_Os03g10200	14.5836	4.33281	1.75097	0.000406388	18.3434	3.53698	2.37467	0.000406388
621	LOC_Os03g10680	4.46504	1.10957	2.00867	0.000406388	7.03431	0.996979	2.81877	0.000406388
622	LOC_Os03g10800	7.27223	0.395076	4.2022	0.000406388	14.5448	0.313138	5.53756	0.000406388
623	LOC_Os03g11060	57.5457	7.95455	2.85486	0.000406388	28.0218	3.52414	2.99121	0.000406388
624	LOC_Os03g11210	18.4043	1.14327	4.0088	0.00109132	12.4874	1.30062	3.2632	0.00109132
625	LOC_Os03g11320	42.2271	16.1092	1.39028	0.000406388	28.4291	7.52687	1.91725	0.000406388
626	LOC_Os03g11540	6.81755	3.23754	1.07436	0.00438139	6.59017	0.160427	5.36033	0.00438139
627	LOC_Os03g12140	4.36299	0.387673	3.49241	0.000406388	5.36978	0.779348	2.78452	0.000406388
628	LOC_Os03g12250	42.3973	5.60225	2.91989	0.000406388	35.6292	4.19585	3.08603	0.000406388
629	LOC_Os03g13130	12.5408	0.244797	5.6789	0.00336278	10.215	0.393894	4.69674	0.00336278
630	LOC_Os03g14250	131.278	65.0586	1.01281	0.000406388	57.3068	7.7158	2.89282	0.000406388
631	LOC_Os03g14710	1.7375	0.247568	2.81112	0.00228516	1.643	0.0974888	4.07495	0.00228516
632	LOC_Os03g14840	9.18292	0.0973934	6.55899	0.000406388	15.5699	0.671274	4.53571	0.000406388
633	LOC_Os03g15630	10.1976	4.14276	1.29957	0.000406388	11.2154	2.47183	2.18183	0.000406388
634	LOC_Os03g16400	22.7868	10.5945	1.10488	0.000406388	28.8121	10.2552	1.49032	0.000406388
635	LOC_Os03g16980	1215.94	233.203	2.38241	0.00558873	400.058	187.271	1.09508	0.00558873
636	LOC_Os03g17164	7.63506	1.07736	2.82514	0.000406388	9.79303	1.05662	3.2123	0.000406388
637	LOC_Os03g17350	19.3139	0.0907985	7.73276	0.00109132	6.22962	0.508793	3.61399	0.00109132
638	LOC_Os03g17840	12.169	4.77871	1.34852	0.00412932	12.5941	5.34202	1.23729	0.00412932
639	LOC_Os03g17960	3.94907	0.485646	3.02354	0.000406388	6.55829	0.157348	5.38129	0.000406388
640	LOC_Os03g18140	73.8104	15.9677	2.20867	0.000406388	27.4813	4.48346	2.61577	0.000406388
641	LOC_Os03g18360	11.3054	4.74141	1.25362	0.000406388	14.4767	3.62955	1.99587	0.000406388
642	LOC_Os03g18520	1.31414	0.45746	1.5224	0.00109132	2.09235	0.321738	2.70117	0.00109132
643	LOC_Os03g18940	7.98065	3.10632	1.3613	0.01123	7.64792	3.13886	1.28483	0.01123
644	LOC_Os03g19080	5.34514	0.323666	4.04565	0.000406388	5.02201	0.20475	4.61633	0.000406388
645	LOC_Os03g19090	9.45461	2.54791	1.8917	0.000406388	20.1967	4.34238	2.21756	0.000406388
646	LOC_Os03g19780	13.1372	2.25165	2.5446	0.000406388	29.7421	3.8629	2.94475	0.000406388
647	LOC_Os03g19850	7.41364	2.20703	1.74808	0.00140546	8.1932	1.62531	2.33371	0.00140546
648	LOC_Os03g20450	4.19013	0.343927	3.60682	0.000406388	5.94782	0.152187	5.28844	0.000406388
649	LOC_Os03g20460	7.02464	3.39746	1.04797	0.00582097	5.32078	1.62653	1.70984	0.00582097
650	LOC_Os03g20500	11.4101	0.665401	4.09994	0.000406388	19.9996	0.679048	4.88031	0.000406388
651	LOC_Os03g20700	109.802	44.9438	1.28871	0.000406388	20.6982	3.57137	2.53496	0.000406388
652	LOC_Os03g20720	5.02617	0.134987	5.21857	0.00978433	6.32579	0.130702	5.59689	0.00978433
653	LOC_Os03g20850	3.34027	0.910845	1.87469	0.000406388	4.91062	0.982689	2.3211	0.000406388
654	LOC_Os03g21230	21.4885	1.53547	3.80681	0.000406388	10.3423	1.73518	2.5754	0.000406388
655	LOC_Os03g21730	7.6498	0.322228	4.56927	0.000406388	6.42919	0.25717	4.64384	0.000406388
656	LOC_Os03g21800	8.27452	2.36956	1.80406	0.00336278	9.90411	3.61331	1.45471	0.00336278
657	LOC_Os03g21890	16.1823	1.946	3.05583	0.000406388	16.0279	0.723758	4.46893	0.000406388
658	LOC_Os03g22040	9.92259	0.641123	3.95204	0.000761939	8.32214	0.137323	5.92131	0.000761939
659	LOC_Os03g22330	21.1033	7.44469	1.50318	0.000406388	18.317	3.64113	2.33073	0.000406388
660	LOC_Os03g22360	8.08802	1.12015	2.85209	0.0447254	4.95671	0.343852	3.84952	0.0447254
661	LOC_Os03g23050	1.07303	0.312334	1.78053	0.00140546	1.43469	0.253234	2.5022	0.00140546
662	LOC_Os03g23960	7.7476	0.468584	4.04737	0.0217271	7.33175	0.301431	4.60426	0.0217271
663	LOC_Os03g24160	2.17489	0.261216	3.05763	0.000761939	2.09211	0.242093	3.11133	0.000761939
664	LOC_Os03g25150	19.6911	4.84476	2.02305	0.000406388	13.1305	2.17891	2.59124	0.000406388
665	LOC_Os03g26820	51.1849	10.7241	2.25486	0.0106132	13.0006	5.00317	1.37766	0.0106132
666	LOC_Os03g30250	58.8932	12.4857	2.23782	0.000406388	20.0988	1.71921	3.54729	0.000406388
667	LOC_Os03g30530	18.876	2.53339	2.89741	0.000406388	18.646	0.776028	4.58661	0.000406388
668	LOC_Os03g36560	2.71431	0.283463	3.25935	0.0497648	2.51203	0.05503	5.51249	0.0497648
669	LOC_Os03g38170	0.700746	0.073147	3.26002	0.00283372	2.0256	0.129369	3.96879	0.00283372
670	LOC_Os03g41100	1.23317	0.288074	2.09786	0.00486959	2.77228	0.175758	3.97941	0.00486959
671	LOC_Os03g42630	8.15753	2.58713	1.65678	0.00256327	3.42164	0.556008	2.62151	0.00256327
672	LOC_Os03g43410	24.4221	7.3177	1.73873	0.000406388	34.2571	2.26397	3.91948	0.000406388
673	LOC_Os03g43670	5.86764	0.217993	4.75043	0.000406388	5.12605	0.170578	4.90934	0.000406388
674	LOC_Os03g45920	90.4512	12.8079	2.82011	0.000406388	31.27	7.56162	2.04801	0.000406388
675	LOC_Os03g45930	4.1983	1.08567	1.95122	0.00170767	5.77054	1.56362	1.88382	0.00170767
676	LOC_Os03g49750	1.62709	0.504716	1.68875	0.00387641	3.13317	1.0141	1.62742	0.00387641
677	LOC_Os03g49990	67.1011	20.2451	1.72876	0.000406388	104.506	35.3817	1.56251	0.000406388
678	LOC_Os03g50030	15.7131	1.90726	3.04239	0.000406388	10.3701	0.667338	3.95787	0.000406388
679	LOC_Os03g50860	15.9778	7.82097	1.03065	0.000406388	14.378	4.42298	1.70077	0.000406388
680	LOC_Os03g51230	4.0189	0.860362	2.22378	0.000406388	5.81771	0.490287	3.56875	0.000406388
681	LOC_Os03g51870	0.882115	0.0827751	3.4137	0.0195971	0.800237	0.0495563	4.01329	0.0195971
682	LOC_Os03g52650	11.3101	0.43799	4.69057	0.00438139	12.0469	0.170708	6.14099	0.00438139
683	LOC_Os03g53400	2.75786	0.614058	2.1671	0.0147869	9.89838	3.43427	1.52719	0.0147869
684	LOC_Os03g53920	7.98389	1.00013	2.99691	0.000406388	10.5847	2.96273	1.83698	0.000406388
685	LOC_Os03g55470	5.62277	1.44869	1.95653	0.000406388	8.12296	0.25875	4.97237	0.000406388
686	LOC_Os03g56270	15.1354	6.89232	1.13487	0.000406388	13.3962	0.484896	4.788	0.000406388
687	LOC_Os03g56380	40.9439	11.2851	1.85923	0.000406388	23.6405	2.37487	3.31534	0.000406388
688	LOC_Os03g56430	29.6358	11.5641	1.35769	0.000406388	7.37246	0.982839	2.90712	0.000406388
689	LOC_Os03g56820	30.1863	5.53081	2.44833	0.000406388	24.6467	0.707827	5.12185	0.000406388
690	LOC_Os03g57190	1.03744	0.221063	2.2305	0.00336278	1.22848	0.204612	2.58591	0.00336278
691	LOC_Os03g57990	14.2783	0.407682	5.13024	0.0110223	4.45737	0.389082	3.51805	0.0110223
692	LOC_Os03g58470	62.1763	18.2979	1.76469	0.000406388	76.1056	22.5685	1.75369	0.000406388
693	LOC_Os03g58480	93.1428	36.2427	1.36175	0.000406388	58.736	8.17983	2.8441	0.000406388
694	LOC_Os03g58490	13.5403	3.50547	1.94958	0.00936437	5.20382	0.239427	4.44191	0.00936437
695	LOC_Os03g59200	8.86409	2.49767	1.82739	0.000406388	4.47421	0.886508	2.33543	0.000406388
696	LOC_Os03g59240	13.7021	1.68564	3.02303	0.000406388	11.0252	0.482581	4.51389	0.000406388
697	LOC_Os03g59280	14.3457	0.355664	5.33396	0.00387641	3.91479	0.70478	2.47369	0.00387641
698	LOC_Os03g59610	35.3416	13.8057	1.3561	0.00200092	11.0131	3.86367	1.51118	0.00200092
699	LOC_Os03g59650	2.15746	1.02753	1.07015	0.000406388	2.96853	0.103636	4.84015	0.000406388
700	LOC_Os03g61620	26.7203	5.12636	2.38193	0.000406388	9.63146	1.27262	2.91995	0.000406388
701	LOC_Os03g61740	3.51929	1.12083	1.65072	0.00535286	2.06266	0.404479	2.35037	0.00535286
702	LOC_Os03g61800	13.5049	3.72859	1.85678	0.000406388	9.24851	1.88338	2.2959	0.000406388
703	LOC_Os03g62090	103.685	17.6631	2.5534	0.000406388	59.7002	15.2894	1.9652	0.000406388
704	LOC_Os03g62270	4.48636	0.873486	2.36069	0.0348106	2.15746	0.166572	3.69512	0.0348106
705	LOC_Os03g63400	73.3593	28.4848	1.36479	0.000406388	84.4579	23.0711	1.87215	0.000406388
706	LOC_Os03g64050	17.1753	2.81256	2.61038	0.000406388	17.6848	0.91084	4.27917	0.000406388
707	LOC_Os03g64320	120.386	20.6467	2.54368	0.000406388	45.6259	6.84562	2.7366	0.000406388
708	LOC_Os03g01550	8.3396	0.928463	3.16706	0.000406388	6.89501	0.349812	4.3009	0.000406388
709	LOC_Os03g01570	5.86289	2.78545	1.0737	0.000406388	7.64213	1.9256	1.98867	0.000406388
710	LOC_Os03g02040	99.7895	27.8428	1.84158	0.000406388	12.9683	2.88818	2.16676	0.000406388
711	LOC_Os03g02240	4.46137	0.402212	3.47146	0.000406388	4.8647	0.210159	4.5328	0.000406388
712	LOC_Os03g03630	7.94447	0.133628	5.89366	0.0170567	7.72852	0.170645	5.50112	0.0170567
713	LOC_Os03g03860	16.765	3.28845	2.34997	0.000406388	9.7958	2.46861	1.98846	0.000406388
714	LOC_Os03g04220	173.524	7.62714	4.50785	0.000406388	160.964	27.926	2.52706	0.000406388
715	LOC_Os03g04240	138.642	18.2567	2.92487	0.000406388	105.238	27.9295	1.91379	0.000406388
716	LOC_Os03g04250	137.786	7.16835	4.26464	0.000406388	80.6474	15.1509	2.41222	0.000406388
717	LOC_Os03g04310	6.30801	0.764185	3.04519	0.000406388	3.01885	0.356609	3.08158	0.000406388
718	LOC_Os03g05520	57.6786	2.78272	4.37347	0.000406388	65.1229	2.03376	5.00094	0.000406388
719	LOC_Os03g05560	1.69815	0.353216	2.26534	0.0286253	1.15022	0.105724	3.44354	0.0286253
720	LOC_Os03g05710	4.07613	1.13174	1.84866	0.000406388	6.97835	1.05066	2.73159	0.000406388
721	LOC_Os03g06940	44.3452	2.02864	4.45019	0.000406388	38.322	1.10776	5.11246	0.000406388
722	LOC_Os03g06980	11.5405	3.88604	1.57033	0.000406388	9.09117	1.64003	2.47074	0.000406388
723	LOC_Os03g07450	20.9575	1.4557	3.84768	0.000406388	22.8896	0.628291	5.18712	0.000406388
724	LOC_Os03g09020	3.42672	0.680172	2.33286	0.000406388	3.22497	0.250697	3.68527	0.000406388
725	LOC_Os03g09850	17.6656	2.61936	2.75366	0.00283372	6.28582	1.90709	1.72073	0.00283372
726	LOC_Os03g10820	13.8666	1.36175	3.34808	0.000406388	12.5882	0.469466	4.74491	0.000406388
727	LOC_Os03g11340	26.0788	11.6961	1.15685	0.000406388	28.021	4.83589	2.53466	0.000406388
728	LOC_Os03g12730	4.54488	0.455836	3.31766	0.000406388	3.13251	0.334382	3.22775	0.000406388
729	LOC_Os03g13010	13.7158	2.76177	2.31217	0.000406388	14.518	1.5092	3.26599	0.000406388
730	LOC_Os03g13930	9.54661	2.36462	2.01338	0.000406388	22.6565	3.50353	2.69304	0.000406388
731	LOC_Os03g14030	22.4432	3.28454	2.77252	0.000406388	15.6043	1.02675	3.92579	0.000406388
732	LOC_Os03g14610	69.8814	9.50775	2.87773	0.000406388	41.1908	4.19936	3.29408	0.000406388
733	LOC_Os03g14880	4.55535	0.947783	2.26493	0.000406388	2.71381	0.482513	2.49168	0.000406388
734	LOC_Os03g14900	3.44551	0.508283	2.76101	0.000406388	5.4472	1.40808	1.95179	0.000406388
735	LOC_Os03g15180	0.73559	0.0985288	2.90028	0.00109132	1.91544	0.104753	4.19261	0.00109132
736	LOC_Os03g15710	0.558527	0.001	9.12548	0.0215536	0.846006	0.0874869	3.27353	0.0215536
737	LOC_Os03g16070	22.1896	9.1756	1.27401	0.000406388	22.6337	4.31733	2.39026	0.000406388
738	LOC_Os03g16610	30.3665	7.87026	1.948	0.000406388	11.0382	0.824731	3.74244	0.000406388
739	LOC_Os03g17100	37.5459	3.20983	3.54809	0.000406388	63.6368	1.69547	5.2301	0.000406388
740	LOC_Os03g17500	7.00186	2.23657	1.64645	0.0411708	5.14409	0.189363	4.76369	0.0411708
741	LOC_Os03g18370	15.1071	4.73049	1.67517	0.000406388	8.88949	0.616271	3.85046	0.000406388
742	LOC_Os03g18430	23.4638	2.9867	2.97381	0.000406388	26.7263	2.44964	3.44762	0.000406388
743	LOC_Os03g18980	50.2966	2.60761	4.26966	0.000406388	17.8182	1.29227	3.78537	0.000406388
744	LOC_Os03g19520	36.6824	8.39636	2.12725	0.000406388	30.2641	5.10225	2.5684	0.000406388
745	LOC_Os03g20580	4.70778	1.1666	2.01274	0.000406388	4.70583	0.670459	2.81123	0.000406388
746	LOC_Os03g21040	569.768	144.949	1.97483	0.000406388	617.288	145.776	2.08219	0.000406388
747	LOC_Os03g21090	1.45838	0.250286	2.54272	0.00362106	1.72072	0.137613	3.64432	0.00362106
748	LOC_Os03g21480	2.37749	0.375504	2.66254	0.00915664	1.82196	0.312582	2.54318	0.00915664
749	LOC_Os03g21999	1.1185	0.286533	1.96479	0.00170767	1.98706	0.378107	2.39377	0.00170767
750	LOC_Os03g22020	22.0867	0.0841748	8.03557	0.000406388	10.4752	0.421251	4.63615	0.000406388
751	LOC_Os03g22510	19.2414	4.47585	2.10398	0.000406388	29.544	1.38332	4.41666	0.000406388
752	LOC_Os03g24940	14.5472	2.00185	2.86134	0.000406388	9.08104	1.18815	2.93414	0.000406388
753	LOC_Os03g25869	3.61411	0.39375	3.19829	0.00486959	3.12302	0.275832	3.50108	0.00486959
754	LOC_Os03g26044	5.43078	1.98982	1.44852	0.00763954	4.12819	1.19245	1.79158	0.00763954
755	LOC_Os03g26930	1.17117	0.399431	1.55193	0.0352762	2.45916	1.22258	1.00824	0.0352762
756	LOC_Os03g27760	5.46982	1.64176	1.73625	0.0217271	4.91481	2.00913	1.29056	0.0217271
757	LOC_Os03g28330	1331.91	193.662	2.78188	0.000406388	535.411	27.4326	4.28668	0.000406388
758	LOC_Os03g37810	23.5417	2.30365	3.35323	0.00336278	13.467	3.65228	1.88256	0.00336278
759	LOC_Os03g38010	2.3958	0.94968	1.33499	0.0304066	2.41303	0.992404	1.28185	0.0304066
760	LOC_Os03g39740	3.59003	1.62242	1.14585	0.000406388	6.31156	1.41134	2.16093	0.000406388
761	LOC_Os03g41060	181.052	9.74561	4.21551	0.000406388	79.2524	2.50779	4.98197	0.000406388
762	LOC_Os03g43400	5.41133	0.79333	2.76999	0.000406388	5.27412	0.28582	4.20575	0.000406388
763	LOC_Os03g43650	16.9951	0.756317	4.48998	0.000406388	4.52988	0.532007	3.08996	0.000406388
764	LOC_Os03g43860	27.8414	1.93827	3.84439	0.000406388	20.4308	0.83294	4.61639	0.000406388
765	LOC_Os03g43990	11.9698	1.29113	3.21269	0.000406388	10.8707	2.75401	1.98084	0.000406388
766	LOC_Os03g44450	11.1749	4.61116	1.27706	0.0164977	8.33039	2.9175	1.51365	0.0164977
767	LOC_Os03g44560	36.1264	10.9883	1.71709	0.000406388	35.4767	8.60438	2.04373	0.000406388
768	LOC_Os03g44580	8.64386	1.78448	2.27617	0.000406388	9.7853	2.10323	2.21801	0.000406388
769	LOC_Os03g44890	1.85953	0.135275	3.78097	0.000406388	2.60949	0.16199	4.00979	0.000406388
770	LOC_Os03g45760	1.95719	0.217263	3.17127	0.000406388	2.98176	0.141419	4.39812	0.000406388
771	LOC_Os03g46410	37.4855	10.2333	1.87306	0.000406388	13.9842	2.75555	2.34339	0.000406388
772	LOC_Os03g46910	4.18632	2.00459	1.06238	0.000406388	7.10278	2.10948	1.7515	0.000406388
773	LOC_Os03g46920	4.50535	0.202153	4.47812	0.00936437	6.53192	0.0638956	6.67565	0.00936437
774	LOC_Os03g48600	3.91392	0.86008	2.18607	0.000406388	3.27642	0.279067	3.55344	0.000406388
775	LOC_Os03g48830	20.2977	4.71458	2.10612	0.000406388	19.3229	3.12069	2.63037	0.000406388
776	LOC_Os03g49600	510.27	55.2543	3.2071	0.000406388	284.654	20.5246	3.79378	0.000406388
777	LOC_Os03g49610	70.7197	2.75855	4.68013	0.000406388	47.6603	1.65888	4.84451	0.000406388
778	LOC_Os03g49800	9.58053	3.01413	1.66836	0.000406388	13.4037	2.53551	2.40228	0.000406388
779	LOC_Os03g50970	31.6297	3.08779	3.35663	0.000406388	9.65912	1.578	2.61379	0.000406388
780	LOC_Os03g51150	28.4989	3.98412	2.83857	0.000406388	15.3046	3.77625	2.01894	0.000406388
781	LOC_Os03g51620	2.67522	1.24479	1.10376	0.00719537	0.895258	0.1013	3.14367	0.00719537
782	LOC_Os03g51890	1.55297	0.60402	1.36236	0.000406388	3.68925	0.727924	2.34147	0.000406388
783	LOC_Os03g52630	735.394	239.402	1.61908	0.000406388	280.566	35.91	2.96588	0.000406388
784	LOC_Os03g52780	53.7771	15.2845	1.81492	0.00109132	26.3438	10.8596	1.27849	0.00109132
785	LOC_Os03g53360	4.27028	0.132693	5.00817	0.000406388	5.91237	0.541	3.45004	0.000406388
786	LOC_Os03g53950	42.3177	12.5806	1.75006	0.000406388	29.4538	5.2837	2.47883	0.000406388
787	LOC_Os03g53970	2.40726	0.162225	3.89132	0.000406388	3.87342	0.001	11.9194	0.000406388
788	LOC_Os03g54750	58.8733	17.895	1.71806	0.000406388	27.2698	7.34837	1.89181	0.000406388
789	LOC_Os03g54910	5.31779	1.46632	1.85863	0.0227687	8.63833	3.70361	1.22182	0.0227687
790	LOC_Os03g55350	32.2823	1.6353	4.30312	0.000406388	81.8766	5.33346	3.94031	0.000406388
791	LOC_Os03g55890	2.5462	1.01521	1.32657	0.000406388	2.51248	0.328778	2.93393	0.000406388
792	LOC_Os03g56590	4.1337	0.890785	2.21428	0.000406388	6.36791	0.415397	3.93826	0.000406388
793	LOC_Os03g57460	78.3395	16.9914	2.20494	0.000406388	46.4379	7.39967	2.64977	0.000406388
794	LOC_Os03g59580	3.71096	1.00257	1.88809	0.000406388	5.03036	0.400132	3.65211	0.000406388
795	LOC_Os03g60300	3.8341	0.778386	2.30033	0.0372606	1.22978	0.0749473	4.03638	0.0372606
796	LOC_Os03g60340	141.775	19.5004	2.86203	0.000406388	111.067	5.97126	4.21725	0.000406388
797	LOC_Os03g60350	82.7065	24.8249	1.73621	0.000406388	61.5755	15.2902	2.00975	0.000406388
798	LOC_Os03g60880	22.9633	3.19471	2.84557	0.000406388	25.9293	2.6349	3.29876	0.000406388
799	LOC_Os03g61080	5.15326	0.208249	4.6291	0.000406388	4.19981	0.188409	4.47838	0.000406388
800	LOC_Os03g61670	17.6641	0.793343	4.47673	0.000406388	17.5752	2.96442	2.56772	0.000406388
801	LOC_Os03g63370	9.21229	1.25586	2.87488	0.0459014	1.87951	0.730421	1.36356	0.0459014
802	LOC_Os03g63660	3.85307	0.635226	2.60067	0.000406388	4.70286	0.269951	4.12277	0.000406388
803	LOC_Os03g64200	3.12444	0.649558	2.26607	0.000406388	3.96554	0.542519	2.86977	0.000406388
804	LOC_Os03g64340	25.7971	1.46361	4.13961	0.000406388	13.6466	1.76627	2.94976	0.000406388
805	LOC_Os04g02510	5.15394	0.340482	3.92003	0.000406388	3.51676	0.420449	3.06424	0.000406388
806	LOC_Os04g03810	7.89329	0.105829	6.22082	0.00763954	5.74437	0.0693233	6.37266	0.00763954
807	LOC_Os04g05050	54.5923	0.651145	6.38957	0.000406388	47.5009	4.26584	3.47705	0.000406388
808	LOC_Os04g08450	9.51128	1.77666	2.42047	0.000406388	11.1887	0.534108	4.38877	0.000406388
809	LOC_Os04g11524	26.6396	3.05421	3.1247	0.010409	18.9773	3.6515	2.37771	0.010409
810	LOC_Os04g14150	44.6198	13.7295	1.7004	0.00256327	59.89	8.34705	2.84298	0.00256327
811	LOC_Os04g15840	61.6289	6.5923	3.22475	0.000406388	46.6904	3.74991	3.6382	0.000406388
812	LOC_Os04g31050	1.76759	0.304647	2.53657	0.000761939	2.55387	0.280982	3.18414	0.000761939
813	LOC_Os04g31210	8.46847	3.16585	1.41951	0.000406388	9.71168	0.893359	3.44241	0.000406388
814	LOC_Os04g31240	0.877606	0.182483	2.26581	0.028786	1.02649	0.148695	2.78729	0.028786
815	LOC_Os04g31400	8.8281	0.225647	5.28996	0.00256327	2.46842	0.197411	3.64431	0.00256327
816	LOC_Os04g31460	36.3244	1.64895	4.46132	0.000406388	20.279	1.1011	4.20297	0.000406388
817	LOC_Os04g31710	7.74803	0.98468	2.9761	0.000406388	9.01543	0.930858	3.27576	0.000406388
818	LOC_Os04g32030	67.7525	3.5208	4.2663	0.000406388	55.6713	3.27775	4.08616	0.000406388
819	LOC_Os04g32310	7.98101	3.86253	1.04703	0.000406388	7.90464	1.36092	2.53812	0.000406388
820	LOC_Os04g32510	1.83935	0.527361	1.80233	0.000406388	3.35638	0.50568	2.73061	0.000406388
821	LOC_Os04g32540	12.8923	0.459012	4.81183	0.000406388	15.721	0.427579	5.20036	0.000406388
822	LOC_Os04g32790	1.87506	0.115027	4.02689	0.000406388	11.5231	0.383595	4.9088	0.000406388
823	LOC_Os04g33030	4.96058	2.39284	1.05178	0.000406388	18.6269	4.81277	1.95245	0.000406388
824	LOC_Os04g33370	14.5082	0.908935	3.99655	0.000406388	13.9094	0.907494	3.93803	0.000406388
825	LOC_Os04g33630	7.97209	3.00644	1.4069	0.000406388	7.2522	0.799085	3.182	0.000406388
826	LOC_Os04g33690	18.0203	3.32401	2.43863	0.000406388	14.5464	1.82388	2.99558	0.000406388
827	LOC_Os04g33980	0.728037	0.199607	1.86685	0.000406388	3.11567	0.371106	3.06964	0.000406388
828	LOC_Os04g34170	54.315	0.542313	6.64608	0.000406388	202.812	3.14636	6.01032	0.000406388
829	LOC_Os04g35080	24.152	8.09305	1.57739	0.000406388	13.4728	3.97455	1.76119	0.000406388
830	LOC_Os04g35114	2.26721	0.437547	2.37341	0.00915664	1.46941	0.104323	3.81611	0.00915664
831	LOC_Os04g35210	2.08606	0.470656	2.14804	0.000406388	9.7254	2.65353	1.87384	0.000406388
832	LOC_Os04g36054	17.4386	6.74445	1.37051	0.000406388	30.5751	8.18021	1.90215	0.000406388
833	LOC_Os04g36670	10.4353	2.48176	2.07204	0.000406388	8.3321	0.879475	3.24397	0.000406388
834	LOC_Os04g37480	42.3581	2.76845	3.93549	0.000761939	5.77648	0.797402	2.85681	0.000761939
835	LOC_Os04g37750	4.60791	1.72574	1.4169	0.00412932	3.89285	1.01514	1.93915	0.00412932
836	LOC_Os04g38220	16.7589	7.45778	1.16811	0.000406388	6.07719	0.560502	3.43861	0.000406388
837	LOC_Os04g39610	27.3228	1.10952	4.6221	0.000406388	19.4416	0.736429	4.72246	0.000406388
838	LOC_Os04g39670	1.43126	0.209914	2.76942	0.000761939	2.01282	0.240673	3.06407	0.000761939
839	LOC_Os04g39680	2.29476	0.42517	2.43223	0.000406388	1.13415	0.138637	3.03223	0.000406388
840	LOC_Os04g40950	982.684	356.603	1.46241	0.00228516	478.379	206.528	1.21182	0.00228516
841	LOC_Os04g41280	2.01473	0.309255	2.70372	0.000761939	1.90683	0.348411	2.45231	0.000761939
842	LOC_Os04g42290	4.57319	1.96936	1.21547	0.000406388	4.23616	0.304551	3.798	0.000406388
843	LOC_Os04g42620	34.6116	0.892133	5.27785	0.000406388	16.9597	0.952762	4.15385	0.000406388
844	LOC_Os04g43020	5.00554	0.264956	4.2397	0.000406388	3.11471	0.456116	2.77163	0.000406388
845	LOC_Os04g43670	40.6374	0.319347	6.99154	0.000406388	29.2168	4.38288	2.73685	0.000406388
846	LOC_Os04g45480	4.49403	1.64692	1.44824	0.000406388	6.31179	1.52799	2.04641	0.000406388
847	LOC_Os04g46400	9.53711	1.56312	2.60912	0.00228516	13.0738	4.24753	1.62198	0.00228516
848	LOC_Os04g46660	8.22855	3.36451	1.29024	0.000406388	9.24131	1.00016	3.20786	0.000406388
849	LOC_Os04g46700	2.88145	1.14372	1.33306	0.0102032	3.52581	1.38706	1.34592	0.0102032
850	LOC_Os04g46830	173.961	54.635	1.67087	0.000406388	311.164	3.38219	6.52357	0.000406388
851	LOC_Os04g47480	1.79332	0.0539364	5.05523	0.0464845	1.20834	0.0380984	4.98715	0.0464845
852	LOC_Os04g48480	2.32711	0.674999	1.78558	0.000406388	5.01522	0.93244	2.42723	0.000406388
853	LOC_Os04g48790	48.3771	21.1938	1.19068	0.000406388	18.5326	5.01196	1.88662	0.000406388
854	LOC_Os04g49410	10.8361	3.91298	1.46951	0.000406388	10.2681	0.613269	4.06551	0.000406388
855	LOC_Os04g49860	0.932132	0.249069	1.90399	0.00109132	1.25529	0.16824	2.89943	0.00109132
856	LOC_Os04g49980	56.8834	4.47949	3.6666	0.00936437	25.6878	10.7801	1.25271	0.00936437
857	LOC_Os04g50204	96.0087	39.8733	1.26774	0.000406388	37.8011	9.26126	2.02915	0.000406388
858	LOC_Os04g50960	2.52352	0.0887117	4.83017	0.0331069	2.15263	0.0330405	6.02572	0.0331069
859	LOC_Os04g52320	5.59882	0.791353	2.82273	0.0237989	4.15808	1.85444	1.16493	0.0237989
860	LOC_Os04g52770	3.88052	1.18463	1.71181	0.0361862	1.71567	0.574352	1.57876	0.0361862
861	LOC_Os04g53950	7.42548	0.443268	4.06623	0.00256327	5.58537	0.164748	5.08332	0.00256327
862	LOC_Os04g54610	52.2159	21.4325	1.28469	0.0174278	35.14	16.2062	1.11657	0.0174278
863	LOC_Os04g54620	674.353	61.8255	3.44723	0.00200092	103.514	7.75212	3.73909	0.00200092
864	LOC_Os04g54940	3.79424	0.904644	2.06839	0.00535286	3.06388	0.656785	2.22187	0.00535286
865	LOC_Os04g55120	0.661874	0.001	9.37041	0.000406388	1.62044	0.001	10.6622	0.000406388
866	LOC_Os04g55560	1.70279	0.51976	1.71198	0.0144008	2.97713	1.09033	1.44916	0.0144008
867	LOC_Os04g55570	30.4599	2.79629	3.44533	0.000406388	11.6914	0.404097	4.8546	0.000406388
868	LOC_Os04g55970	1.00828	0.001	9.97768	0.000406388	3.43058	0.001	11.7442	0.000406388
869	LOC_Os04g56210	1.85089	0.289363	2.67727	0.000406388	3.22995	0.0802277	5.33127	0.000406388
870	LOC_Os04g56390	2.86605	0.001	11.4848	0.000406388	5.38745	0.001	12.3954	0.000406388
871	LOC_Os04g56720	12.5569	4.51072	1.47705	0.00170767	9.47298	3.35445	1.49774	0.00170767
872	LOC_Os04g57830	0.590298	0.104397	2.49936	0.00957794	0.764566	0.0890543	3.10188	0.00957794
873	LOC_Os04g57970	19.254	3.41852	2.49371	0.000406388	19.0396	5.74722	1.72807	0.000406388
874	LOC_Os04g58200	371.882	60.7457	2.61399	0.000406388	65.6233	9.47592	2.79187	0.000406388
875	LOC_Os04g58580	27.2357	13.6155	1.00025	0.000761939	16.0267	5.46849	1.55126	0.000761939
876	LOC_Os04g58700	20.7011	1.6824	3.62111	0.00109132	12.7614	0.374678	5.08999	0.00109132
877	LOC_Os04g58720	27.0791	2.88968	3.2282	0.000406388	26.5278	3.20644	3.04846	0.000406388
878	LOC_Os04g58840	22.4406	1.5601	3.8464	0.000406388	24.6889	2.7715	3.15512	0.000406388
879	LOC_Os04g59320	9.34728	1.60769	2.53956	0.000406388	10.6645	0.468696	4.50802	0.000406388
880	LOC_Os04g59380	1.79836	0.174493	3.36544	0.000406388	3.3778	0.223397	3.9184	0.000406388
881	LOC_Os04g01140	29.0087	8.61427	1.75169	0.000761939	6.79155	0.949395	2.83866	0.000761939
882	LOC_Os04g01160	3.55403	0.736216	2.27125	0.000406388	4.94426	0.465646	3.40845	0.000406388
883	LOC_Os04g02650	12.5109	1.39069	3.16931	0.0157358	3.01303	0.414498	2.86178	0.0157358
884	LOC_Os04g08280	7.50036	0.499122	3.9095	0.0118383	7.29788	0.283265	4.68725	0.0118383
885	LOC_Os04g08550	1.18837	0.295229	2.00908	0.0284585	0.840463	0.115753	2.86013	0.0284585
886	LOC_Os04g12460	0.685816	0.226897	1.59578	0.000406388	4.11606	0.343537	3.58273	0.000406388
887	LOC_Os04g14410	3.32253	1.09407	1.60258	0.01123	2.04233	0.547525	1.89922	0.01123
888	LOC_Os04g16450	127.224	47.8246	1.41155	0.000406388	47.511	10.5422	2.17209	0.000406388
889	LOC_Os04g16970	42.9949	19.1913	1.16371	0.00362106	9.14701	1.96902	2.21582	0.00362106
890	LOC_Os04g21600	9.5906	3.16967	1.59729	0.00140546	11.2084	3.06563	1.87032	0.00140546
891	LOC_Os04g22910	5.72931	0.476209	3.58869	0.000406388	3.02912	0.426585	2.82799	0.000406388
892	LOC_Os04g26350	4.05238	0.884601	2.19567	0.000406388	3.87917	0.285492	3.76423	0.000406388
893	LOC_Os04g30010	0.595175	0.110695	2.42672	0.00283372	1.73026	0.386716	2.16164	0.00283372
894	LOC_Os04g30800	52.0816	10.6831	2.28544	0.000406388	32.7981	1.29669	4.66071	0.000406388
895	LOC_Os04g32940	0.849386	0.0656548	3.69345	0.00170767	0.980028	0.051624	4.24671	0.00170767
896	LOC_Os04g33260	9.18906	0.881198	3.38238	0.000406388	10.1304	0.636055	3.9934	0.000406388
897	LOC_Os04g33500	36.2321	16.5403	1.13128	0.000406388	39.0834	10.5011	1.89602	0.000406388
898	LOC_Os04g33530	4.38492	0.193825	4.49972	0.00873053	1.06661	0.218709	2.28595	0.00873053
899	LOC_Os04g33990	124.913	59.1541	1.07837	0.000406388	60.2932	4.82348	3.64385	0.000406388
900	LOC_Os04g35430	0.742394	0.0343362	4.43438	0.00170767	1.25805	0.039075	5.0088	0.00170767
901	LOC_Os04g38310	38.6322	6.70658	2.52615	0.000406388	20.6437	1.89311	3.44687	0.000406388
902	LOC_Os04g38420	7.7617	3.57455	1.11861	0.00511354	4.48393	1.21979	1.87813	0.00511354
903	LOC_Os04g38570	6.80232	0.251581	4.75693	0.000406388	10.5743	0.191315	5.78847	0.000406388
904	LOC_Os04g39570	1.05015	0.0556551	4.23794	0.00200092	0.937261	0.0615637	3.9283	0.00200092
905	LOC_Os04g40730	25.5069	1.68581	3.91937	0.000406388	11.0006	3.27268	1.74904	0.000406388
906	LOC_Os04g41820	3.35896	0.295429	3.50713	0.0155459	4.05951	0.373179	3.44337	0.0155459
907	LOC_Os04g41900	12.2739	0.202513	5.92144	0.00228516	14.149	0.210548	6.07041	0.00228516
908	LOC_Os04g42100	0.581092	0.001	9.18262	0.0393768	1.42647	0.0527918	4.75599	0.0393768
909	LOC_Os04g42720	3.63735	0.243194	3.90271	0.00310073	3.0601	0.148632	4.36376	0.00310073
910	LOC_Os04g42840	58.1434	26.3927	1.13948	0.000406388	40.981	16.6392	1.30037	0.000406388
911	LOC_Os04g43230	6.32701	0.345764	4.19366	0.000406388	5.44749	0.156535	5.12103	0.000406388
912	LOC_Os04g43490	12.5515	3.32354	1.91707	0.000406388	9.60183	2.24517	2.09648	0.000406388
913	LOC_Os04g43760	243.053	46.8751	2.37438	0.000406388	75.7692	8.48846	3.15804	0.000406388
914	LOC_Os04g44410	1.71887	0.378677	2.18242	0.00228516	2.09461	0.46317	2.17707	0.00228516
915	LOC_Os04g44640	0.816788	0.0447741	4.18923	0.0268366	1.40311	0.0337606	5.37714	0.0268366
916	LOC_Os04g45100	1.02406	0.104767	3.28904	0.0284585	1.75654	0.114824	3.93524	0.0284585
917	LOC_Os04g45190	18.2916	5.98776	1.61109	0.00228516	9.95218	2.13739	2.21916	0.00228516
918	LOC_Os04g45720	36.9153	0.219453	7.39416	0.000406388	20.9153	0.711545	4.87746	0.000406388
919	LOC_Os04g46130	27.9403	0.238946	6.86952	0.00140546	10.0726	0.978105	3.3643	0.00140546
920	LOC_Os04g47250	8.70845	0.510648	4.09201	0.000406388	6.00164	0.317112	4.24229	0.000406388
921	LOC_Os04g47580	10.6964	0.292446	5.19281	0.00109132	14.0291	0.0887618	7.30427	0.00109132
922	LOC_Os04g47640	0.632757	0.0979614	2.69137	0.000406388	0.645654	0.001	9.33462	0.000406388
923	LOC_Os04g48160	24.7356	4.68887	2.39928	0.000406388	37.1573	2.85855	3.70029	0.000406388
924	LOC_Os04g48230	61.7494	16.4676	1.90679	0.000406388	45.5892	12.7717	1.83574	0.000406388
925	LOC_Os04g48490	3.88205	0.340673	3.51036	0.00228516	10.8596	0.134388	6.33642	0.00228516
926	LOC_Os04g49130	4.23855	0.941	2.1713	0.0174278	3.73084	1.07192	1.7993	0.0174278
927	LOC_Os04g49270	2.36956	0.409955	2.53108	0.000406388	3.93533	0.363529	3.43634	0.000406388
928	LOC_Os04g49490	2.05627	0.774642	1.40843	0.0124395	1.32513	0.346848	1.93376	0.0124395
929	LOC_Os04g51172	0.742132	0.162224	2.19369	0.00978433	1.15413	0.297055	1.958	0.00978433
930	LOC_Os04g51190	25.3645	4.66512	2.44282	0.000406388	54.9202	1.67381	5.03613	0.000406388
931	LOC_Os04g51710	48.7759	15.4039	1.66287	0.000406388	26.758	3.59953	2.89409	0.000406388
932	LOC_Os04g52370	62.0598	10.4326	2.57256	0.000406388	20.5692	6.57545	1.64532	0.000406388
933	LOC_Os04g52860	9.59467	2.43726	1.97697	0.000406388	9.40819	0.994513	3.24186	0.000406388
934	LOC_Os04g53350	60.5395	13.362	2.17974	0.000406388	45.8643	5.03694	3.18675	0.000406388
935	LOC_Os04g53760	58.1204	24.7547	1.23134	0.000406388	18.7358	1.90519	3.29779	0.000406388
936	LOC_Os04g54810	90.2898	3.98635	4.50142	0.000406388	66.8384	3.76628	4.14947	0.000406388
937	LOC_Os04g54930	13.857	0.862869	4.00533	0.000406388	16.7474	4.29055	1.9647	0.000406388
938	LOC_Os04g55170	1.73505	0.001	10.7608	0.000406388	1.75699	0.001	10.7789	0.000406388
939	LOC_Os04g55600	8.11219	3.37468	1.26534	0.00535286	3.25623	0.490723	2.73022	0.00535286
940	LOC_Os04g55620	3.69688	0.0777772	5.57082	0.0208537	5.22889	0.073878	6.14522	0.0208537
941	LOC_Os04g55670	41.5088	4.64035	3.16111	0.000406388	44.382	12.8784	1.78502	0.000406388
942	LOC_Os04g56180	2.52271	0.386548	2.70625	0.0269936	3.69666	0.186013	4.31275	0.0269936
943	LOC_Os04g56680	4.78455	0.269148	4.15191	0.00651291	8.23743	0.21573	5.2549	0.00651291
944	LOC_Os04g57610	50.0784	13.8821	1.85096	0.000406388	65.7905	9.44831	2.79975	0.000406388
945	LOC_Os04g57650	9.3757	0.331387	4.82234	0.00582097	10.7474	0.149383	6.16883	0.00582097
946	LOC_Os04g57800	5.40242	0.70178	2.94452	0.000406388	2.7756	0.33622	3.04532	0.000406388
947	LOC_Os04g58130	58.5981	19.6565	1.57585	0.000406388	43.9767	11.1697	1.97715	0.000406388
948	LOC_Os04g58555	3.81045	0.349673	3.44588	0.0179788	3.49949	1.3839	1.3384	0.0179788
949	LOC_Os04g58860	24.1533	6.50296	1.89305	0.00109132	18.2578	6.61461	1.46478	0.00109132
950	LOC_Os04g58870	1.16385	0.292528	1.99226	0.00200092	1.78785	0.313862	2.51002	0.00200092
951	LOC_Os04g58910	20.2701	5.66268	1.8398	0.000406388	18.867	5.77872	1.70704	0.000406388
952	LOC_Os04g59150	68.9168	0.799524	6.42957	0.000406388	127.276	2.9003	5.45561	0.000406388
953	LOC_Os04g59190	12.3601	1.6782	2.8807	0.000406388	53.8838	1.38128	5.28577	0.000406388
954	LOC_Os04g59310	1.20757	0.0778372	3.9555	0.011636	1.09642	0.2483	2.14264	0.011636
955	LOC_Os05g01230	3.69783	0.842436	2.13404	0.0177939	4.22577	1.88003	1.16846	0.0177939
956	LOC_Os05g01350	2.07728	0.296292	2.8096	0.000406388	2.55014	0.0948251	4.74916	0.000406388
957	LOC_Os05g01540	3.78341	1.57379	1.26544	0.000406388	6.15758	1.08553	2.50396	0.000406388
958	LOC_Os05g01780	7.66734	3.52988	1.11911	0.00936437	6.614	2.8913	1.1938	0.00936437
959	LOC_Os05g01790	4.9756	0.298851	4.05737	0.00283372	3.61527	0.175522	4.36438	0.00283372
960	LOC_Os05g01810	237.935	10.0427	4.56635	0.000406388	66.3904	3.57632	4.21443	0.000406388
961	LOC_Os05g02410	22.6109	10.0874	1.16446	0.000761939	19.454	5.94651	1.70995	0.000761939
962	LOC_Os05g02670	24.8898	4.11692	2.59592	0.000406388	19.6076	0.599765	5.03087	0.000406388
963	LOC_Os05g03120	8.26879	2.07229	1.99645	0.00140546	2.10668	0.104838	4.32874	0.00140546
964	LOC_Os05g03174	40.9237	15.3441	1.41525	0.000406388	20.7163	6.93143	1.57954	0.000406388
965	LOC_Os05g03450	3.3801	0.833595	2.01965	0.00170767	4.11957	1.30091	1.66297	0.00170767
966	LOC_Os05g04680	7.3961	0.401101	4.20473	0.000406388	20.0254	5.24522	1.93276	0.000406388
967	LOC_Os05g04740	5.40495	0.869133	2.63663	0.00283372	4.23378	0.593484	2.83467	0.00283372
968	LOC_Os05g04820	42.3244	3.31745	3.67334	0.000406388	23.7083	1.55656	3.92896	0.000406388
969	LOC_Os05g06110	45.3248	5.2731	3.10358	0.000406388	15.6907	0.860184	4.18912	0.000406388
970	LOC_Os05g07470	1.46126	0.601811	1.27983	0.000406388	2.03685	0.164618	3.62915	0.000406388
971	LOC_Os05g07740	2.75969	0.807427	1.7731	0.000406388	2.81681	0.64789	2.12024	0.000406388
972	LOC_Os05g07820	27.5561	0.168143	7.35654	0.000406388	16.7893	0.678837	4.62833	0.000406388
973	LOC_Os05g07890	75.4063	29.7173	1.34338	0.000406388	50.9746	6.39274	2.99527	0.000406388
974	LOC_Os05g11990	17.4395	2.0917	3.05961	0.000406388	10.3874	1.7109	2.60201	0.000406388
975	LOC_Os05g14180	220.689	98.3484	1.16604	0.000406388	246.123	42.1025	2.5474	0.000406388
976	LOC_Os05g16640	5.2495	0.852036	2.62319	0.000406388	7.66326	0.592843	3.69224	0.000406388
977	LOC_Os05g18750	3.12668	0.675714	2.21015	0.00310073	3.20165	0.505054	2.66431	0.00310073
978	LOC_Os05g20020	6.43683	0.177734	5.17856	0.00170767	2.50156	0.162504	3.94428	0.00170767
979	LOC_Os05g26820	41.2466	3.98861	3.37032	0.000406388	42.3982	2.44915	4.11365	0.000406388
980	LOC_Os05g27820	5.21275	1.38464	1.91253	0.00170767	4.67688	1.01667	2.20169	0.00170767
981	LOC_Os05g28690	1.13418	0.280633	2.01489	0.00283372	0.789327	0.11442	2.78628	0.00283372
982	LOC_Os05g29880	47.7018	6.87807	2.79397	0.000406388	31.5598	1.2483	4.66005	0.000406388
983	LOC_Os05g30340	6.00592	2.3633	1.34558	0.00719537	7.43722	2.98162	1.31867	0.00719537
984	LOC_Os05g30750	40.8343	6.46146	2.65985	0.000406388	32.3084	2.23119	3.85602	0.000406388
985	LOC_Os05g31720	2.92275	0.679236	2.10534	0.0246305	0.867713	0.229265	1.9202	0.0246305
986	LOC_Os05g32350	24.6916	4.78377	2.3678	0.000406388	16.782	1.81398	3.20968	0.000406388
987	LOC_Os05g32760	13.1648	0.406237	5.01822	0.000406388	12.508	0.44775	4.80401	0.000406388
988	LOC_Os05g33030	6.37536	0.815581	2.96661	0.000406388	7.75639	2.48183	1.64398	0.000406388
989	LOC_Os05g33270	70.286	13.3339	2.39814	0.000406388	34.9987	5.18083	2.75605	0.000406388
990	LOC_Os05g33690	8.47183	0.299442	4.82233	0.000406388	12.4946	0.377385	5.04912	0.000406388
991	LOC_Os05g33890	4.34488	0.524897	3.04921	0.000761939	4.17881	1.10452	1.91967	0.000761939
992	LOC_Os05g34170	204.784	30.2313	2.75999	0.000406388	71.1694	25.3605	1.48867	0.000406388
993	LOC_Os05g34510	25.5166	0.99138	4.68585	0.0375639	2.04996	0.232403	3.1409	0.0375639
994	LOC_Os05g34760	16.5473	5.88584	1.49128	0.000406388	18.3192	1.96879	3.21798	0.000406388
995	LOC_Os05g36960	11.379	2.61984	2.11882	0.000406388	6.44971	0.891186	2.85544	0.000406388
996	LOC_Os05g37800	1.70355	0.115495	3.88264	0.000761939	2.45071	0.102797	4.57533	0.000761939
997	LOC_Os05g37900	7.38626	1.54898	2.25353	0.00109132	5.25761	0.256808	4.35565	0.00109132
998	LOC_Os05g37970	47.1539	22.7433	1.05194	0.000406388	41.9814	10.0467	2.06303	0.000406388
999	LOC_Os05g38420	5.76466	0.0895697	6.00808	0.0318403	1.63911	0.132361	3.63036	0.0318403
1000	LOC_Os05g38480	4.30785	0.308851	3.80199	0.000406388	4.73682	0.226754	4.38472	0.000406388
1001	LOC_Os05g38500	2.09902	0.486182	2.11015	0.00362106	2.59384	0.2019	3.68338	0.00362106
1002	LOC_Os05g38660	120.762	39.1591	1.62475	0.00109132	113.633	51.3182	1.14684	0.00109132
1003	LOC_Os05g39120	0.760362	0.146858	2.37226	0.0256509	1.1198	0.127049	3.13978	0.0256509
1004	LOC_Os05g39840	7.00858	0.360341	4.28169	0.000406388	5.68073	0.254119	4.4825	0.000406388
1005	LOC_Os05g39850	7.27601	2.13794	1.76693	0.0114316	7.63649	0.0491213	7.28042	0.0114316
1006	LOC_Os05g40050	9.69929	1.10607	3.13244	0.000406388	6.87196	0.529166	3.69893	0.000406388
1007	LOC_Os05g41390	6.40016	0.106243	5.91267	0.000406388	6.73964	0.0946721	6.15359	0.000406388
1008	LOC_Os05g41750	4.93293	1.07549	2.19745	0.0168681	7.33239	3.15208	1.21798	0.0168681
1009	LOC_Os05g41880	4.22207	1.01124	2.06183	0.000406388	5.58417	0.508348	3.45745	0.000406388
1010	LOC_Os05g43690	45.9144	3.64141	3.65638	0.000406388	71.153	4.42577	4.00692	0.000406388
1011	LOC_Os05g43870	1.23528	0.184127	2.74606	0.0327967	0.753932	0.0965531	2.96504	0.0327967
1012	LOC_Os05g44190	5.24105	0.320607	4.03098	0.000406388	4.06383	0.176617	4.52414	0.000406388
1013	LOC_Os05g45340	1.55049	0.245655	2.65802	0.000406388	2.51467	0.107509	4.54784	0.000406388
1014	LOC_Os05g45740	23.3926	4.33499	2.43195	0.000406388	25.6537	6.0001	2.09611	0.000406388
1015	LOC_Os05g45930	64.0836	15.5987	2.03853	0.000406388	41.6347	2.12744	4.2906	0.000406388
1016	LOC_Os05g47640	19.1747	9.00773	1.08997	0.000406388	25.1946	4.75197	2.40652	0.000406388
1017	LOC_Os05g47730	739.813	323.189	1.19478	0.000406388	234.021	31.6193	2.88776	0.000406388
1018	LOC_Os05g48150	19.1876	3.05716	2.64991	0.000406388	20.2128	0.806247	4.6479	0.000406388
1019	LOC_Os05g48890	17.4071	6.08035	1.51745	0.000406388	16.7358	0.618317	4.75845	0.000406388
1020	LOC_Os05g49040	31.6632	3.47496	3.18774	0.000406388	10.2131	1.51627	2.75182	0.000406388
1021	LOC_Os05g49050	10.7356	5.12474	1.06685	0.000406388	7.95194	1.10537	2.84678	0.000406388
1022	LOC_Os05g49780	8.63669	2.82411	1.61268	0.00697033	10.0888	3.57341	1.49738	0.00697033
1023	LOC_Os05g49860	24.0805	9.66092	1.31763	0.000406388	29.8073	7.32991	2.0238	0.000406388
1024	LOC_Os05g50080	8.10132	1.2848	2.65661	0.00200092	4.45209	1.29751	1.77874	0.00200092
1025	LOC_Os05g50910	28.8142	8.90076	1.69478	0.000761939	13.2128	4.92827	1.42278	0.000761939
1026	LOC_Os05g01040	11.8487	3.7625	1.65497	0.0161197	10.7388	3.1748	1.7581	0.0161197
1027	LOC_Os05g02820	86.3866	22.6504	1.93127	0.000406388	29.158	1.34355	4.43977	0.000406388
1028	LOC_Os05g03440	4.31096	0.133872	5.00908	0.00140546	2.4316	0.145571	4.06211	0.00140546
1029	LOC_Os05g04170	25.0285	4.61466	2.43928	0.0431005	8.46442	3.75116	1.17407	0.0431005
1030	LOC_Os05g06260	11.1335	3.77093	1.56191	0.000406388	9.87881	1.88866	2.38697	0.000406388
1031	LOC_Os05g06460	28.6599	8.77826	1.70703	0.000406388	28.7957	4.63513	2.63517	0.000406388
1032	LOC_Os05g06720	135.932	35.6088	1.93258	0.000406388	23.6142	4.47514	2.39965	0.000406388
1033	LOC_Os05g07280	1.9256	0.243263	2.98472	0.00362106	2.26213	0.083931	4.75233	0.00362106
1034	LOC_Os05g07764	5.57864	0.205513	4.76261	0.000406388	4.37124	0.22877	4.25607	0.000406388
1035	LOC_Os05g07790	16.8777	6.12751	1.46175	0.000406388	12.4293	1.69435	2.87494	0.000406388
1036	LOC_Os05g08370	308.617	94.0635	1.71411	0.000406388	179.088	57.1083	1.6489	0.000406388
1037	LOC_Os05g08570	58.7298	20.6172	1.51024	0.000406388	123.392	12.8073	3.26821	0.000406388
1038	LOC_Os05g08790	6.39911	1.50198	2.09101	0.000406388	5.84808	0.683183	3.09762	0.000406388
1039	LOC_Os05g09704	33.1532	0.18878	7.4563	0.000406388	16.8253	0.973404	4.11145	0.000406388
1040	LOC_Os05g09740	24.2416	5.07215	2.25682	0.000406388	171.002	1.37351	6.96	0.000406388
1041	LOC_Os05g11060	4.95498	1.64435	1.59136	0.000406388	10.2149	1.98802	2.36127	0.000406388
1042	LOC_Os05g11650	3.12656	0.276513	3.49916	0.00283372	4.49302	0.151255	4.89263	0.00283372
1043	LOC_Os05g11730	8.28655	3.15679	1.39231	0.000406388	6.47483	0.582397	3.47477	0.000406388
1044	LOC_Os05g11750	2.11759	0.118727	4.1567	0.00256327	2.61962	0.0829933	4.98022	0.00256327
1045	LOC_Os05g13370	12.0128	1.46863	3.03203	0.000761939	6.85529	1.22118	2.48894	0.000761939
1046	LOC_Os05g16200	1.73336	0.36907	2.2316	0.000761939	1.40684	0.198891	2.82241	0.000761939
1047	LOC_Os05g22940	67.8183	32.4005	1.06566	0.000406388	66.9928	26.2346	1.35254	0.000406388
1048	LOC_Os05g28520	16.9774	6.73516	1.33383	0.000406388	4.96784	0.741561	2.74398	0.000406388
1049	LOC_Os05g28730	54.9396	26.677	1.04225	0.00256327	8.83183	1.64023	2.42881	0.00256327
1050	LOC_Os05g30010	16.1826	0.970544	4.05951	0.00999539	5.13601	0.284828	4.17249	0.00999539
1051	LOC_Os05g30990	4.45689	0.785016	2.50524	0.0343672	6.78005	1.80009	1.91323	0.0343672
1052	LOC_Os05g31280	7.15987	0.118256	5.91995	0.034526	3.17535	0.104628	4.92357	0.034526
1053	LOC_Os05g32110	283.769	80.8388	1.8116	0.000406388	144.311	35.0662	2.04103	0.000406388
1054	LOC_Os05g32440	6.48687	0.541079	3.58361	0.000406388	9.45214	1.16015	3.02633	0.000406388
1055	LOC_Os05g32500	75.6209	13.7074	2.46383	0.000406388	46.2236	3.80532	3.60254	0.000406388
1056	LOC_Os05g32960	63.0538	8.29234	2.92673	0.000406388	28.3417	3.74371	2.92039	0.000406388
1057	LOC_Os05g34550	5.50882	1.89773	1.53747	0.0128368	5.60059	2.52435	1.14967	0.0128368
1058	LOC_Os05g35060	13.0251	4.9627	1.3921	0.0145945	10.1383	4.82591	1.07094	0.0145945
1059	LOC_Os05g35410	7.6089	1.63555	2.21791	0.000406388	5.62185	0.430337	3.70751	0.000406388
1060	LOC_Os05g35480	23.5161	1.51787	3.95353	0.000406388	21.5656	1.73073	3.63928	0.000406388
1061	LOC_Os05g35570	10.3511	2.14187	2.27284	0.000406388	11.1482	1.36177	3.03326	0.000406388
1062	LOC_Os05g36010	10.285	0.293044	5.13328	0.000406388	6.38761	0.31949	4.32143	0.000406388
1063	LOC_Os05g36280	22.2026	4.27405	2.37705	0.000406388	61.7828	9.28109	2.73484	0.000406388
1064	LOC_Os05g39080	34.7678	8.74679	1.99093	0.0203187	11.7355	3.16964	1.88849	0.0203187
1065	LOC_Os05g39090	9.92764	1.18662	3.06459	0.000406388	7.91075	0.662103	3.57869	0.000406388
1066	LOC_Os05g40200	2.86348	1.01081	1.50226	0.000406388	3.47745	0.574201	2.5984	0.000406388
1067	LOC_Os05g40220	11.8573	2.21951	2.41746	0.000406388	11.2601	3.79597	1.56868	0.000406388
1068	LOC_Os05g42330	156.96	46.9067	1.74253	0.000406388	90.5268	30.1152	1.58785	0.000406388
1069	LOC_Os05g43670	3.96054	0.854559	2.21245	0.000406388	6.56004	0.471607	3.79805	0.000406388
1070	LOC_Os05g43860	4.11839	0.186501	4.46483	0.00697033	1.38891	0.128551	3.43354	0.00697033
1071	LOC_Os05g44340	42.5945	11.1575	1.93265	0.000406388	51.8725	13.0005	1.9964	0.000406388
1072	LOC_Os05g44560	12.9267	3.82752	1.75587	0.000406388	11.6841	3.63063	1.68625	0.000406388
1073	LOC_Os05g45050	7.26731	2.14349	1.76146	0.000406388	6.73661	1.12862	2.57746	0.000406388
1074	LOC_Os05g45210	30.9455	14.7576	1.06827	0.000406388	24.0678	3.35452	2.84293	0.000406388
1075	LOC_Os05g45430	0.790381	0.188009	2.07175	0.00170767	2.88793	0.0954173	4.91964	0.00170767
1076	LOC_Os05g45820	4.90694	0.163177	4.91031	0.000406388	3.82369	0.189614	4.33383	0.000406388
1077	LOC_Os05g45910	18.4731	7.80353	1.24323	0.00170767	11.285	4.30049	1.39183	0.00170767
1078	LOC_Os05g46470	12.3047	4.56928	1.42917	0.000406388	10.4462	0.6603	3.98371	0.000406388
1079	LOC_Os05g46550	50.2579	3.72287	3.75486	0.000406388	27.9027	1.82703	3.93283	0.000406388
1080	LOC_Os05g46580	68.4868	13.7732	2.31396	0.00170767	50.1279	22.9155	1.12929	0.00170767
1081	LOC_Os05g48580	1.83096	0.106522	4.10338	0.0185485	1.27462	0.193238	2.72162	0.0185485
1082	LOC_Os05g48640	2.94813	0.276341	3.41528	0.000406388	4.72516	0.525118	3.16965	0.000406388
1083	LOC_Os05g50110	1.43546	0.0785747	4.1913	0.00336278	2.4136	0.198943	3.60076	0.00336278
1084	LOC_Os05g50510	92.3025	22.8785	2.01238	0.000406388	42.026	15.2665	1.46091	0.000406388
1085	LOC_Os05g50990	13.2583	0.725515	4.19175	0.000406388	17.4069	0.503621	5.11118	0.000406388
1086	LOC_Os05g51220	1.57126	0.0740151	4.40796	0.00719537	1.68476	0.296998	2.50402	0.00719537
1087	LOC_Os06g01780	1.89564	0.291287	2.70217	0.00336278	2.32607	0.224723	3.37167	0.00336278
1088	LOC_Os06g02170	2.50222	0.828131	1.59528	0.0159278	3.33643	1.26948	1.39407	0.0159278
1089	LOC_Os06g02340	6.17521	2.07876	1.57076	0.000406388	7.92843	0.635026	3.64215	0.000406388
1090	LOC_Os06g03380	1.17761	0.001	10.2016	0.0286253	3.08206	0.0495463	5.95897	0.0286253
1091	LOC_Os06g03820	2.88751	0.293913	3.29636	0.000406388	4.83159	0.61593	2.97166	0.000406388
1092	LOC_Os06g03970	82.9368	2.07309	5.32216	0.000406388	85.8695	1.85071	5.536	0.000406388
1093	LOC_Os06g04870	13.6739	2.64841	2.36823	0.000406388	15.5256	3.99862	1.95707	0.000406388
1094	LOC_Os06g05359	9.37215	2.4329	1.9457	0.000406388	6.80563	0.547915	3.6347	0.000406388
1095	LOC_Os06g05550	13.0093	5.67632	1.19652	0.000406388	8.14196	0.778299	3.38698	0.000406388
1096	LOC_Os06g05980	25.4963	8.96174	1.50844	0.000406388	18.3391	3.50127	2.38897	0.000406388
1097	LOC_Os06g06250	154.728	1.81031	6.41735	0.000406388	55.6652	4.42803	3.65204	0.000406388
1098	LOC_Os06g08080	503.811	92.8923	2.43925	0.000406388	228.803	23.7989	3.26514	0.000406388
1099	LOC_Os06g08790	2.20326	0.384829	2.51735	0.000406388	3.85221	0.685152	2.49119	0.000406388
1100	LOC_Os06g09240	1.62508	0.320502	2.34211	0.00851365	1.1516	0.236986	2.28077	0.00851365
1101	LOC_Os06g09340	7.24942	0.652763	3.47323	0.000406388	7.86717	0.395412	4.31442	0.000406388
1102	LOC_Os06g09660	11.0069	4.54456	1.2762	0.000406388	18.8137	3.04954	2.62512	0.000406388
1103	LOC_Os06g10220	2.48732	0.256137	3.2796	0.0451685	2.02237	0.184286	3.45603	0.0451685
1104	LOC_Os06g10560	15.507	3.68348	2.07378	0.000406388	12.3289	1.14535	3.42818	0.000406388
1105	LOC_Os06g10670	8.58536	0.706196	3.60374	0.00582097	4.64103	1.56975	1.56391	0.00582097
1106	LOC_Os06g11410	7.26063	1.91822	1.92033	0.000406388	5.00478	0.581836	3.10462	0.000406388
1107	LOC_Os06g11600	20.3109	7.7428	1.39133	0.00873053	8.78095	3.81507	1.20267	0.00873053
1108	LOC_Os06g11800	140.185	30.4641	2.20215	0.000406388	89.424	22.4377	1.99474	0.000406388
1109	LOC_Os06g12230	4.92964	1.41893	1.79668	0.000406388	9.18036	1.31164	2.80718	0.000406388
1110	LOC_Os06g12610	3.66692	1.65738	1.14566	0.000406388	7.54484	0.487326	3.95253	0.000406388
1111	LOC_Os06g13215	14.0163	6.62649	1.08079	0.00109132	15.1947	5.49447	1.46752	0.00109132
1112	LOC_Os06g13600	33.3195	9.97501	1.73998	0.000406388	20.206	2.33591	3.11273	0.000406388
1113	LOC_Os06g14530	8.80376	0.595267	3.88651	0.00200092	4.34904	0.420774	3.36958	0.00200092
1114	LOC_Os06g14630	9.30863	0.913423	3.34921	0.0206765	3.16255	0.691052	2.19422	0.0206765
1115	LOC_Os06g16270	17.0983	8.30707	1.04144	0.00957794	38.3318	18.7993	1.02786	0.00957794
1116	LOC_Os06g16390	9.03408	3.09428	1.54577	0.000406388	12.7072	3.93731	1.69036	0.000406388
1117	LOC_Os06g17440	35.5947	13.6125	1.38673	0.000406388	14.3551	2.53863	2.49944	0.000406388
1118	LOC_Os06g17490	2.31252	0.144046	4.00486	0.000406388	5.28066	0.0943209	5.807	0.000406388
1119	LOC_Os06g22330	4.53431	1.7103	1.40663	0.000406388	5.57038	0.89403	2.63938	0.000406388
1120	LOC_Os06g22960	474.631	109.631	2.11415	0.000406388	285.044	101.279	1.49285	0.000406388
1121	LOC_Os06g23684	2.16337	0.488131	2.14794	0.000406388	8.01858	1.87219	2.09862	0.000406388
1122	LOC_Os06g35050	5.18111	2.09461	1.30658	0.000761939	4.56446	1.25657	1.86095	0.000761939
1123	LOC_Os06g35200	4.88723	0.174238	4.80989	0.000406388	3.11572	0.387028	3.00906	0.000406388
1124	LOC_Os06g37020	5.69962	1.55001	1.87859	0.000406388	5.54159	0.65824	3.07361	0.000406388
1125	LOC_Os06g37080	15.4337	2.79452	2.46541	0.000406388	17.7905	3.11759	2.5126	0.000406388
1126	LOC_Os06g37560	33.2287	10.7211	1.63198	0.000406388	13.9527	1.35762	3.36139	0.000406388
1127	LOC_Os06g38550	7.86974	3.85452	1.02976	0.0132265	10.4961	5.24687	1.00032	0.0132265
1128	LOC_Os06g38960	109.835	51.063	1.10499	0.000406388	22.9697	1.51737	3.92009	0.000406388
1129	LOC_Os06g38970	14.6701	5.51682	1.41097	0.000406388	7.81907	2.45596	1.67071	0.000406388
1130	LOC_Os06g41780	23.9693	6.59655	1.8614	0.00786472	16.0628	4.61226	1.80018	0.00786472
1131	LOC_Os06g42540	1.54341	0.260844	2.56486	0.000406388	3.5571	0.364512	3.28666	0.000406388
1132	LOC_Os06g43600	35.7405	0.146868	7.9269	0.000406388	108.558	1.03003	6.71964	0.000406388
1133	LOC_Os06g44040	3.89074	0.817614	2.25055	0.000406388	5.08242	1.88445	1.43137	0.000406388
1134	LOC_Os06g44275	1.39658	0.241035	2.53458	0.0231114	1.27235	0.11214	3.50412	0.0231114
1135	LOC_Os06g44310	13.4795	3.42357	1.97719	0.000406388	12.4044	2.26574	2.4528	0.000406388
1136	LOC_Os06g45990	12.493	0.570442	4.4529	0.013032	4.621	0.169615	4.76787	0.013032
1137	LOC_Os06g46340	2.91671	0.295847	3.30142	0.000406388	2.74253	0.306913	3.15961	0.000406388
1138	LOC_Os06g46570	4.65845	1.4759	1.65826	0.00310073	5.84016	1.85981	1.65085	0.00310073
1139	LOC_Os06g46680	4.19996	0.935871	2.16599	0.000406388	5.91382	0.272114	4.44181	0.000406388
1140	LOC_Os06g46990	7.16346	0.903645	2.98683	0.000406388	8.1448	1.57785	2.36792	0.000406388
1141	LOC_Os06g47310	6.07886	1.95683	1.63528	0.00228516	4.09389	0.246716	4.05255	0.00228516
1142	LOC_Os06g47600	74.0472	0.252454	8.19628	0.000406388	75.1441	2.29842	5.03095	0.000406388
1143	LOC_Os06g47690	0.562652	0.001	9.1361	0.000406388	0.489488	0.001	8.93513	0.000406388
1144	LOC_Os06g47820	3.25644	0.199489	4.02891	0.00310073	2.09449	0.262187	2.99793	0.00310073
1145	LOC_Os06g47850	4.53381	1.09429	2.05073	0.0089443	2.09648	0.292824	2.83986	0.0089443
1146	LOC_Os06g48650	18.279	7.91081	1.20829	0.000406388	19.2841	0.805952	4.58057	0.000406388
1147	LOC_Os06g48940	15.0036	5.69041	1.3987	0.000406388	11.6866	4.652	1.32893	0.000406388
1148	LOC_Os06g49770	53.4658	2.95114	4.17927	0.00140546	28.9485	3.23435	3.16194	0.00140546
1149	LOC_Os06g49810	20.5703	6.94551	1.56641	0.000406388	23.8089	4.01845	2.56679	0.000406388
1150	LOC_Os06g51320	15.3073	0.0599152	7.99708	0.00558873	22.1435	0.328191	6.0762	0.00558873
1151	LOC_Os06g51520	12.881	4.5546	1.49985	0.000406388	10.3555	1.08171	3.25901	0.000406388
1152	LOC_Os06g01500	76.5168	11.727	2.70594	0.000406388	90.5377	7.59877	3.57468	0.000406388
1153	LOC_Os06g02500	6.23025	2.44737	1.34806	0.00387641	3.47504	0.157424	4.4643	0.00387641
1154	LOC_Os06g04090	23.5818	8.30004	1.50648	0.000406388	16.0381	2.2711	2.82004	0.000406388
1155	LOC_Os06g04169	10.7938	1.07804	3.32372	0.00140546	7.24347	0.754882	3.26236	0.00140546
1156	LOC_Os06g04560	25.137	9.68192	1.37645	0.00109132	17.6601	7.9291	1.15526	0.00109132
1157	LOC_Os06g05080	43.1231	13.4898	1.67659	0.00200092	34.4865	15.1844	1.18344	0.00200092
1158	LOC_Os06g05740	20.2065	9.07868	1.15426	0.000406388	25.1158	4.0708	2.62521	0.000406388
1159	LOC_Os06g06440	2.22861	0.165534	3.75094	0.000406388	4.91949	0.487291	3.33565	0.000406388
1160	LOC_Os06g07220	13.0628	0.0988015	7.04672	0.00605346	20.2491	0.483486	5.38824	0.00605346
1161	LOC_Os06g08090	18.8505	2.94083	2.68031	0.000406388	24.2061	0.485767	5.63896	0.000406388
1162	LOC_Os06g08180	7.98416	2.52165	1.66277	0.0183612	9.87498	4.90012	1.01096	0.0183612
1163	LOC_Os06g08250	20.636	9.15065	1.17322	0.00486959	3.71405	0.682858	2.44334	0.00486959
1164	LOC_Os06g09630	40.8713	15.5036	1.39848	0.000406388	30.0409	9.92249	1.59815	0.000406388
1165	LOC_Os06g10230	18.6115	0.618236	4.91189	0.000406388	21.3776	0.397971	5.74729	0.000406388
1166	LOC_Os06g11320	8.3503	4.00752	1.05912	0.000406388	5.98565	0.521773	3.52001	0.000406388
1167	LOC_Os06g11730	0.610487	0.0535646	3.51061	0.00256327	1.26038	0.115395	3.44921	0.00256327
1168	LOC_Os06g11990	192.88	66.7005	1.53193	0.00697033	116.038	52.0118	1.15769	0.00697033
1169	LOC_Os06g12250	3.35708	0.186793	4.16769	0.00283372	3.57806	0.734607	2.28413	0.00283372
1170	LOC_Os06g12280	12.6116	1.89243	2.73644	0.000406388	20.3322	0.584555	5.12028	0.000406388
1171	LOC_Os06g12740	2.71272	0.909248	1.57699	0.000406388	6.98442	0.620707	3.49216	0.000406388
1172	LOC_Os06g14810	3.49167	0.076455	5.51316	0.000761939	4.06338	0.25577	3.98976	0.000761939
1173	LOC_Os06g17290	33.3259	12.4471	1.42083	0.0225984	21.3982	3.47003	2.62447	0.0225984
1174	LOC_Os06g17390	33.2524	13.4398	1.30695	0.000406388	23.3859	2.57383	3.18365	0.000406388
1175	LOC_Os06g17570	2.18714	0.136821	3.99868	0.00310073	2.15117	0.217691	3.30477	0.00310073
1176	LOC_Os06g18830	15.1731	2.333	2.70126	0.000406388	13.2684	1.2756	3.37875	0.000406388
1177	LOC_Os06g19070	6.32493	0.116766	5.75936	0.00283372	8.67501	0.111978	6.27558	0.00283372
1178	LOC_Os06g19590	2.62495	0.439866	2.57715	0.000406388	5.31495	0.328036	4.01813	0.000406388
1179	LOC_Os06g20370	77.4892	17.927	2.11186	0.000406388	42.3442	2.28497	4.21192	0.000406388
1180	LOC_Os06g24540	11.0906	3.29918	1.74916	0.000406388	8.28109	0.750737	3.46344	0.000406388
1181	LOC_Os06g29810	11.4502	3.90498	1.55199	0.000406388	9.64592	2.42731	1.99056	0.000406388
1182	LOC_Os06g30440	4.39729	1.92933	1.18851	0.0454611	2.56291	1.14849	1.15804	0.0454611
1183	LOC_Os06g31190	6.63676	1.70234	1.96296	0.000406388	4.92716	0.781579	2.65629	0.000406388
1184	LOC_Os06g32600	32.8209	7.39148	2.15068	0.000761939	32.4422	8.15514	1.99209	0.000761939
1185	LOC_Os06g33720	1.74411	0.264983	2.71852	0.0225984	1.402	0.424031	1.72524	0.0225984
1186	LOC_Os06g34120	95.1424	2.65306	5.16436	0.000406388	45.9486	2.95797	3.95734	0.000406388
1187	LOC_Os06g35630	10.5345	1.69362	2.63694	0.000406388	10.1246	0.714809	3.82416	0.000406388
1188	LOC_Os06g35730	62.6162	28.2627	1.14764	0.000406388	61.1566	18.5752	1.71913	0.000406388
1189	LOC_Os06g36050	81.2676	16.4853	2.3015	0.000406388	51.3156	6.04153	3.08641	0.000406388
1190	LOC_Os06g39390	2.30527	0.295305	2.96466	0.00786472	1.37039	0.204129	2.74703	0.00786472
1191	LOC_Os06g40590	1.58855	0.404945	1.97191	0.000406388	2.53702	0.161474	3.97376	0.000406388
1192	LOC_Os06g42800	20.3358	7.47498	1.44388	0.000406388	11.5196	1.41475	3.02547	0.000406388
1193	LOC_Os06g43180	1.11609	0.310122	1.84755	0.048354	1.22418	0.0974748	3.65064	0.048354
1194	LOC_Os06g44320	16.3788	0.229702	6.15592	0.018169	16.4527	0.190426	6.43295	0.018169
1195	LOC_Os06g46500	28.1179	1.23459	4.50938	0.000406388	33.2393	0.528812	5.97399	0.000406388
1196	LOC_Os06g47250	1.65998	0.30193	2.45888	0.00387641	1.16115	0.2204	2.39736	0.00387641
1197	LOC_Os06g47290	17.3216	8.46153	1.03358	0.000406388	11.6548	2.6626	2.13002	0.000406388
1198	LOC_Os06g47770	7.64204	1.09315	2.80547	0.000406388	4.92245	0.999334	2.30034	0.000406388
1199	LOC_Os06g48065	1.61836	0.226899	2.83441	0.044429	1.35671	0.0930937	3.86529	0.044429
1200	LOC_Os06g49320	18.5032	3.18226	2.53965	0.0206765	11.3995	5.51884	1.04653	0.0206765
1201	LOC_Os06g49760	35.0163	10.2635	1.7705	0.000406388	44.3158	2.28618	4.27681	0.000406388
1202	LOC_Os06g50120	22.082	5.14927	2.10043	0.000406388	13.8283	0.615936	4.4887	0.000406388
1203	LOC_Os06g50300	202.674	91.2733	1.1509	0.000406388	253.408	55.3457	2.19492	0.000406388
1204	LOC_Os06g51110	13.8234	0.757888	4.18898	0.000406388	9.93295	0.204989	5.5986	0.000406388
1205	LOC_Os06g51270	37.6754	6.94312	2.43997	0.000406388	32.4741	3.41389	3.2498	0.000406388
1206	LOC_Os07g01150	25.1333	8.60776	1.54589	0.000406388	15.3247	3.94135	1.9591	0.000406388
1207	LOC_Os07g01370	80.7821	1.68934	5.5795	0.000406388	24.9759	2.36522	3.40049	0.000406388
1208	LOC_Os07g01860	30.2968	2.41914	3.6466	0.000406388	20.8684	0.659319	4.9842	0.000406388
1209	LOC_Os07g03120	23.5248	0.409492	5.8442	0.000406388	24.7372	0.602918	5.35858	0.000406388
1210	LOC_Os07g04020	22.772	8.08826	1.49336	0.000406388	11.4049	0.609516	4.22585	0.000406388
1211	LOC_Os07g05720	1.94505	0.392745	2.30814	0.000406388	6.56348	0.951328	2.78645	0.000406388
1212	LOC_Os07g07920	46.9582	0.268564	7.44997	0.000406388	16.8271	0.63538	4.72702	0.000406388
1213	LOC_Os07g09890	17.6921	4.6992	1.91262	0.000406388	6.95556	0.584981	3.57171	0.000406388
1214	LOC_Os07g10530	31.5239	2.58924	3.60585	0.000406388	19.7927	0.908942	4.44464	0.000406388
1215	LOC_Os07g13770	3.43499	0.937104	1.87402	0.0124395	1.19124	0.273925	2.12061	0.0124395
1216	LOC_Os07g14270	361.057	156.833	1.203	0.000406388	352.262	44.6654	2.97942	0.000406388
1217	LOC_Os07g14850	162.971	67.3674	1.27449	0.000406388	118.088	16.0723	2.87721	0.000406388
1218	LOC_Os07g20600	3.20713	0.001	11.6471	0.000406388	1.26216	0.001	10.3017	0.000406388
1219	LOC_Os07g26460	6.68955	1.01273	2.72366	0.0145945	1.99409	0.303844	2.71433	0.0145945
1220	LOC_Os07g29760	6.45913	1.69095	1.93351	0.010409	7.76025	3.27461	1.24478	0.010409
1221	LOC_Os07g30110	2.77055	0.678215	2.03036	0.00256327	3.15085	0.247591	3.66971	0.00256327
1222	LOC_Os07g31210	6.41532	1.11532	2.52406	0.000406388	4.76581	0.346039	3.78371	0.000406388
1223	LOC_Os07g32340	47.8648	22.9244	1.06208	0.000406388	12.6538	2.72163	2.21703	0.000406388
1224	LOC_Os07g32600	6.20162	1.744	1.83025	0.000406388	6.53945	1.35226	2.2738	0.000406388
1225	LOC_Os07g33240	23.5084	11.7172	1.00455	0.000406388	22.5034	6.46284	1.7999	0.000406388
1226	LOC_Os07g33350	13.7866	6.46012	1.09363	0.0089443	5.64574	1.51357	1.89921	0.0089443
1227	LOC_Os07g33360	1.74755	0.460614	1.9237	0.000406388	2.79143	0.173153	4.01089	0.000406388
1228	LOC_Os07g34020	45.5287	17.6803	1.36463	0.000406388	6.57332	0.895398	2.87602	0.000406388
1229	LOC_Os07g34580	32.052	5.32653	2.58915	0.000406388	31.592	4.8713	2.69718	0.000406388
1230	LOC_Os07g38490	21.9607	5.74827	1.93372	0.000406388	19.5202	2.18766	3.15751	0.000406388
1231	LOC_Os07g38590	29.5994	5.4385	2.44429	0.000406388	12.2753	3.33388	1.88048	0.000406388
1232	LOC_Os07g38850	6.74669	3.11207	1.11631	0.000406388	6.26782	0.879447	2.8333	0.000406388
1233	LOC_Os07g39820	3.14949	0.380321	3.04983	0.000406388	4.77207	0.378915	3.65467	0.000406388
1234	LOC_Os07g40470	1.40993	0.161206	3.12865	0.00109132	2.69522	0.208666	3.69114	0.00109132
1235	LOC_Os07g40940	28.8121	4.1394	2.79918	0.000406388	14.1979	0.838029	4.08253	0.000406388
1236	LOC_Os07g41360	251.006	32.8853	2.93221	0.000406388	122.814	22.3912	2.45547	0.000406388
1237	LOC_Os07g42626	18.0832	2.97773	2.60237	0.000406388	5.29729	1.14639	2.20816	0.000406388
1238	LOC_Os07g43710	8.16921	1.46665	2.47767	0.000406388	6.63449	0.723065	3.19779	0.000406388
1239	LOC_Os07g44070	80.0274	23.4612	1.77022	0.000406388	70.8744	11.6398	2.6062	0.000406388
1240	LOC_Os07g44090	15.2562	2.26611	2.75111	0.000406388	5.5958	0.734583	2.92935	0.000406388
1241	LOC_Os07g44350	81.1336	26.7259	1.60206	0.00674383	36.5524	17.9062	1.02951	0.00674383
1242	LOC_Os07g44830	4.71636	0.499184	3.24003	0.000406388	2.80693	0.147308	4.25209	0.000406388
1243	LOC_Os07g44960	4.28879	0.683278	2.65003	0.000761939	2.58941	0.177877	3.86367	0.000761939
1244	LOC_Os07g45260	0.655415	0.0914954	2.84064	0.0318403	2.33538	0.781227	1.57984	0.0318403
1245	LOC_Os07g46170	26.6891	7.21364	1.88745	0.00336278	21.719	9.89833	1.1337	0.00336278
1246	LOC_Os07g46450	23.7915	5.82952	2.029	0.000406388	14.6322	5.24796	1.47932	0.000406388
1247	LOC_Os07g46560	2.98621	0.224566	3.7331	0.0177939	3.38627	0.0807237	5.39056	0.0177939
1248	LOC_Os07g48080	7.31562	1.1839	2.62743	0.0220804	2.20702	0.81491	1.43739	0.0220804
1249	LOC_Os07g48360	1.19844	0.424132	1.49857	0.000761939	2.07921	0.492144	2.07888	0.000761939
1250	LOC_Os07g48370	15.3051	4.23515	1.85353	0.000406388	11.5364	0.783354	3.88038	0.000406388
1251	LOC_Os07g49040	29.9668	13.6784	1.13147	0.000406388	28.2836	7.8154	1.85557	0.000406388
1252	LOC_Os07g49250	2.18711	0.36343	2.58928	0.0427979	0.583039	0.0867394	2.74883	0.0427979
1253	LOC_Os07g49310	1.96563	0.361916	2.44126	0.00719537	1.33086	0.252336	2.39894	0.00719537
1254	LOC_Os07g01490	5.28609	1.38418	1.93317	0.000406388	6.62994	1.29007	2.36155	0.000406388
1255	LOC_Os07g01530	8.14824	0.419636	4.27928	0.000406388	4.39032	0.771148	2.50925	0.000406388
1256	LOC_Os07g01660	95.3556	19.5034	2.28959	0.000406388	33.1199	12.236	1.43657	0.000406388
1257	LOC_Os07g04190	40.9415	2.27098	4.17218	0.000406388	19.2529	1.55435	3.63069	0.000406388
1258	LOC_Os07g04200	3.17392	1.2057	1.39639	0.0192445	2.68054	0.871657	1.62069	0.0192445
1259	LOC_Os07g05190	6.48381	0.123672	5.71225	0.000406388	6.76948	0.143113	5.56382	0.000406388
1260	LOC_Os07g05740	3.73459	0.861821	2.11549	0.000406388	5.73483	0.452311	3.66436	0.000406388
1261	LOC_Os07g08460	63.7485	24.86	1.35857	0.000406388	74.2076	17.4444	2.0888	0.000406388
1262	LOC_Os07g10600	130.808	30.769	2.0879	0.000406388	115.545	13.2057	3.12922	0.000406388
1263	LOC_Os07g10770	255.195	71.9919	1.82569	0.000406388	145.383	29.7854	2.28718	0.000406388
1264	LOC_Os07g12630	10.5388	2.91641	1.85345	0.000406388	8.94217	1.8756	2.25327	0.000406388
1265	LOC_Os07g14160	12.3096	4.05952	1.6004	0.000406388	7.48967	1.34851	2.47354	0.000406388
1266	LOC_Os07g14660	2.73918	0.237272	3.52913	0.0467631	1.87866	0.316164	2.57096	0.0467631
1267	LOC_Os07g17560	10.0838	4.39873	1.19688	0.000406388	10.4464	0.802731	3.70195	0.000406388
1268	LOC_Os07g24190	366.772	151.55	1.27509	0.000406388	169.987	28.4162	2.58064	0.000406388
1269	LOC_Os07g29290	9.09911	1.31036	2.79576	0.000406388	12.2354	0.701671	4.12412	0.000406388
1270	LOC_Os07g29330	8.47159	3.14358	1.43022	0.000406388	9.54017	1.64998	2.53157	0.000406388
1271	LOC_Os07g30980	1.31393	0.235236	2.48171	0.000406388	2.07823	0.0972605	4.41736	0.000406388
1272	LOC_Os07g31500	6.37458	1.5755	2.01652	0.000406388	8.69439	0.725478	3.58308	0.000406388
1273	LOC_Os07g31960	2.78362	0.318407	3.12802	0.000406388	3.40116	0.44627	2.93004	0.000406388
1274	LOC_Os07g32170	2.90141	0.577793	2.32813	0.000406388	3.69712	0.121899	4.92264	0.000406388
1275	LOC_Os07g32390	7.77243	0.337006	4.52752	0.000406388	7.21364	0.502732	3.84287	0.000406388
1276	LOC_Os07g32790	7.29835	1.82252	2.00164	0.000406388	4.92824	0.902448	2.44916	0.000406388
1277	LOC_Os07g33370	0.524577	0.0679914	2.94773	0.00486959	0.676847	0.0213726	4.985	0.00486959
1278	LOC_Os07g33630	38.2357	13.7868	1.47163	0.000406388	25.5056	6.61634	1.94671	0.000406388
1279	LOC_Os07g33670	10.1537	3.93973	1.36584	0.000406388	10.356	3.7332	1.47198	0.000406388
1280	LOC_Os07g34750	5.60076	2.37518	1.23759	0.000406388	5.81268	1.62317	1.84039	0.000406388
1281	LOC_Os07g34980	1.2823	0.184247	2.79902	0.0142112	1.04723	0.168716	2.63391	0.0142112
1282	LOC_Os07g36610	6.4607	0.286669	4.49423	0.00109132	5.50539	0.929799	2.56585	0.00109132
1283	LOC_Os07g36630	8.31365	1.11782	2.89479	0.000406388	3.77186	0.248751	3.9225	0.000406388
1284	LOC_Os07g37820	9.86407	2.38531	2.04801	0.000406388	10.0111	0.979091	3.35401	0.000406388
1285	LOC_Os07g38060	25.1198	8.47987	1.56671	0.000406388	21.9643	3.51787	2.64239	0.000406388
1286	LOC_Os07g38130	257.282	9.52176	4.75598	0.000406388	462.507	26.2026	4.14169	0.000406388
1287	LOC_Os07g38260	8.48665	2.8265	1.58618	0.00582097	5.89115	2.43585	1.27412	0.00582097
1288	LOC_Os07g40130	26.4624	4.391	2.59132	0.000406388	27.5122	3.01849	3.18817	0.000406388
1289	LOC_Os07g40150	14.2982	0.616905	4.53464	0.000406388	25.1458	0.401866	5.96746	0.000406388
1290	LOC_Os07g40290	2.65122	0.685995	1.95039	0.000406388	18.656	3.33353	2.48452	0.000406388
1291	LOC_Os07g40480	2.772	0.31542	3.13558	0.000406388	3.34832	0.0535396	5.96669	0.000406388
1292	LOC_Os07g40850	29.1834	1.24344	4.55274	0.000761939	15.5577	1.16619	3.73775	0.000761939
1293	LOC_Os07g40860	132.479	29.7081	2.15684	0.000406388	39.3919	5.86607	2.74743	0.000406388
1294	LOC_Os07g40870	90.8817	6.18269	3.87768	0.000406388	33.0107	2.93818	3.48994	0.000406388
1295	LOC_Os07g40890	152.946	16.6987	3.19521	0.000406388	41.5626	4.65118	3.15962	0.000406388
1296	LOC_Os07g40910	56.1821	2.83502	4.30868	0.00256327	15.8431	2.14001	2.88817	0.00256327
1297	LOC_Os07g41200	59.7833	28.5495	1.06628	0.000406388	61.3855	2.62848	4.5456	0.000406388
1298	LOC_Os07g41600	33.104	7.70589	2.10297	0.000406388	23.611	5.60194	2.07546	0.000406388
1299	LOC_Os07g42300	226.3	110.138	1.03892	0.00511354	206.355	101.846	1.01874	0.00511354
1300	LOC_Os07g42420	8.08714	3.83427	1.07668	0.00140546	7.93469	0.314884	4.65528	0.00140546
1301	LOC_Os07g43290	45.3178	16.6728	1.44258	0.000406388	37.2116	6.74887	2.46303	0.000406388
1302	LOC_Os07g43350	11.076	2.80504	1.98134	0.000406388	18.5379	5.20056	1.83374	0.000406388
1303	LOC_Os07g43990	78.1992	14.3823	2.44286	0.000406388	47.4439	4.07363	3.54184	0.000406388
1304	LOC_Os07g44400	6.95363	1.56824	2.14862	0.000406388	6.22099	0.710154	3.13094	0.000406388
1305	LOC_Os07g44710	13.9272	6.34597	1.13399	0.00741724	15.5766	7.47003	1.06019	0.00741724
1306	LOC_Os07g44840	4.98322	1.86212	1.42013	0.0236239	3.3402	1.16418	1.52062	0.0236239
1307	LOC_Os07g45060	254.845	45.1685	2.49623	0.000406388	105.752	6.48814	4.02674	0.000406388
1308	LOC_Os07g46490	4.3988	0.408136	3.42999	0.000406388	3.95269	0.483028	3.03266	0.000406388
1309	LOC_Os07g46540	3.42399	0.451434	2.92309	0.000406388	6.3991	0.499765	3.67855	0.000406388
1310	LOC_Os07g47150	2.98937	1.29753	1.20407	0.000406388	4.06567	0.806947	2.33295	0.000406388
1311	LOC_Os07g47210	27.4162	0.193216	7.14867	0.000406388	10.7619	0.586305	4.19814	0.000406388
1312	LOC_Os07g48060	22.6308	5.1367	2.13937	0.00109132	7.58697	1.59363	2.25121	0.00109132
1313	LOC_Os07g48180	4.8614	0.217766	4.48052	0.000406388	5.86452	0.209685	4.80572	0.000406388
1314	LOC_Os07g48310	18.7927	4.91104	1.93607	0.000406388	20.3563	3.34926	2.60356	0.000406388
1315	LOC_Os07g48420	16.8123	7.81251	1.10566	0.00486959	11.9311	4.68395	1.34893	0.00486959
1316	LOC_Os07g48910	9.26201	0.243308	5.25047	0.000406388	20.9616	0.427827	5.61458	0.000406388
1317	LOC_Os07g49370	10.1636	2.24133	2.18098	0.00310073	6.38802	0.392996	4.02278	0.00310073
1318	LOC_Os08g02670	4.08204	0.573057	2.83254	0.0172412	0.783911	0.148874	2.3966	0.0172412
1319	LOC_Os08g04310	3.83318	0.98984	1.95327	0.0402668	2.10419	0.120731	4.1234	0.0402668
1320	LOC_Os08g05290	3.3784	0.69779	2.27548	0.00999539	4.62588	0.0883663	5.71009	0.00999539
1321	LOC_Os08g05870	11.3492	2.6806	2.08196	0.000406388	10.9304	1.07948	3.33994	0.000406388
1322	LOC_Os08g06370	2.55269	0.562306	2.18259	0.0384743	3.47307	1.36656	1.34566	0.0384743
1323	LOC_Os08g09170	5.55958	1.04976	2.40492	0.000406388	8.37349	0.137772	5.92547	0.000406388
1324	LOC_Os08g09230	6.12392	1.71896	1.83292	0.000406388	7.73554	0.649526	3.57404	0.000406388
1325	LOC_Os08g13350	77.8156	12.0055	2.69636	0.000406388	44.137	10.3569	2.0914	0.000406388
1326	LOC_Os08g13920	453.764	96.2105	2.23768	0.000406388	281.442	62.7434	2.1653	0.000406388
1327	LOC_Os08g14490	6.93822	3.20652	1.11356	0.000761939	13.2251	4.22607	1.64589	0.000761939
1328	LOC_Os08g17160	4.02132	0.441531	3.18708	0.0251376	1.58573	0.12325	3.68549	0.0251376
1329	LOC_Os08g17820	2.06857	0.511876	2.01477	0.00109132	2.51299	0.885881	1.50422	0.00109132
1330	LOC_Os08g17870	20.8232	1.09883	4.24415	0.000406388	12.5822	1.65444	2.92697	0.000406388
1331	LOC_Os08g23810	49.476	10.6546	2.21525	0.000406388	36.7973	3.75939	3.29103	0.000406388
1332	LOC_Os08g24790	25.2845	1.06975	4.56291	0.00109132	11.5301	1.0502	3.45667	0.00109132
1333	LOC_Os08g27100	7.98733	1.77839	2.16714	0.00605346	2.73769	0.602876	2.18303	0.00605346
1334	LOC_Os08g29200	22.3326	3.11587	2.84144	0.000406388	15.5524	0.711439	4.45025	0.000406388
1335	LOC_Os08g34550	3.16574	0.560553	2.49762	0.000406388	4.99734	0.415407	3.58856	0.000406388
1336	LOC_Os08g35090	5.34079	0.10157	5.71651	0.000406388	9.08904	0.27905	5.02553	0.000406388
1337	LOC_Os08g35210	7.89488	2.15378	1.87405	0.00310073	6.29566	1.20381	2.38675	0.00310073
1338	LOC_Os08g35520	4.51089	0.576127	2.96895	0.000406388	5.64565	0.222182	4.66733	0.000406388
1339	LOC_Os08g36020	1.65422	0.341997	2.2741	0.00256327	1.76852	0.0975524	4.18022	0.00256327
1340	LOC_Os08g36490	1.0329	0.28123	1.87688	0.00140546	1.70537	0.246596	2.78986	0.00140546
1341	LOC_Os08g36540	4.98986	1.05461	2.24229	0.00310073	2.65966	0.197399	3.75206	0.00310073
1342	LOC_Os08g36760	11.3062	1.55536	2.86179	0.000406388	8.49952	0.202761	5.38953	0.000406388
1343	LOC_Os08g37130	2.81833	0.694537	2.02072	0.000406388	3.87855	0.698027	2.47416	0.000406388
1344	LOC_Os08g37390	0.94953	0.230203	2.04431	0.00228516	1.3816	0.0844357	4.03234	0.00228516
1345	LOC_Os08g37750	6.38247	1.80327	1.8235	0.000406388	6.55986	0.656754	3.32024	0.000406388
1346	LOC_Os08g37810	4.93649	2.07725	1.24881	0.0246305	5.41035	2.38894	1.17935	0.0246305
1347	LOC_Os08g38270	27.7732	6.52476	2.0897	0.000406388	21.9538	3.00672	2.86821	0.000406388
1348	LOC_Os08g38300	19.6605	4.85521	2.01769	0.000406388	46.0891	1.71943	4.74442	0.000406388
1349	LOC_Os08g38320	8.19137	0.972265	3.07468	0.000406388	13.257	0.333752	5.31183	0.000406388
1350	LOC_Os08g38970	0.664859	0.0297879	4.48025	0.0194217	1.33733	0.0423672	4.98026	0.0194217
1351	LOC_Os08g39330	775.891	5.27389	7.20084	0.00200092	105.855	22.7905	2.21558	0.00200092
1352	LOC_Os08g39460	0.850247	0.0903549	3.23421	0.000761939	1.91814	0.161424	3.57078	0.000761939
1353	LOC_Os08g39490	98.2634	40.4214	1.28153	0.000406388	43.1762	9.99535	2.11091	0.000406388
1354	LOC_Os08g40130	4.21511	0.0916641	5.52307	0.00362106	2.99271	0.126193	4.56775	0.00362106
1355	LOC_Os08g40170	10.375	1.03087	3.33118	0.000406388	15.3522	1.16283	3.72273	0.000406388
1356	LOC_Os08g40280	1.97822	0.0451622	5.45294	0.000406388	3.85161	0.287538	3.74364	0.000406388
1357	LOC_Os08g40690	1.48003	0.35752	2.04953	0.000406388	7.16512	0.47962	3.90103	0.000406388
1358	LOC_Os08g41290	48.4668	1.08553	5.48053	0.000406388	46.0669	16.8721	1.44909	0.000406388
1359	LOC_Os08g43370	6.6516	1.22675	2.43886	0.00200092	9.76601	3.07519	1.66709	0.00200092
1360	LOC_Os08g43730	5.50187	0.309253	4.15306	0.000406388	7.83191	0.224072	5.12733	0.000406388
1361	LOC_Os08g44360	68.3966	1.13708	5.91052	0.000406388	58.8909	4.13586	3.83179	0.000406388
1362	LOC_Os08g45030	12.1162	4.4983	1.42949	0.000406388	26.6995	4.28619	2.63905	0.000406388
1363	LOC_Os08g01100	3.52867	1.20982	1.54433	0.00170767	2.41843	0.216371	3.48249	0.00170767
1364	LOC_Os08g01130	6.8982	2.85456	1.27295	0.0062831	4.55874	0.967575	2.23619	0.0062831
1365	LOC_Os08g01220	37.7256	8.47427	2.15438	0.000406388	11.3481	1.70151	2.73756	0.000406388
1366	LOC_Os08g02230	2.06543	0.0543695	5.2475	0.000406388	2.4566	0.396843	2.63002	0.000406388
1367	LOC_Os08g02370	17.3271	6.18881	1.4853	0.000761939	9.95052	3.11416	1.67593	0.000761939
1368	LOC_Os08g03520	91.4104	43.0611	1.08597	0.000406388	82.7191	26.116	1.66329	0.000406388
1369	LOC_Os08g03630	2.2907	0.713003	1.68381	0.0163093	1.3259	0.394012	1.75066	0.0163093
1370	LOC_Os08g04190	0.593959	0.110371	2.428	0.000406388	1.82019	0.255138	2.83474	0.000406388
1371	LOC_Os08g05520	7.0754	1.69026	2.06557	0.0222551	3.17059	0.114624	4.78977	0.0222551
1372	LOC_Os08g05660	24.6077	6.3054	1.96445	0.00582097	19.2378	2.39082	3.00837	0.00582097
1373	LOC_Os08g05670	6.44893	2.75793	1.22547	0.00200092	8.05579	2.46479	1.70856	0.00200092
1374	LOC_Os08g06090	16.0421	0.644509	4.63752	0.000406388	25.9564	0.32628	6.31384	0.000406388
1375	LOC_Os08g06380	104.541	44.4636	1.23337	0.000406388	79.4784	21.756	1.86915	0.000406388
1376	LOC_Os08g08120	3.04077	0.375708	3.01675	0.000761939	1.98914	0.332977	2.57865	0.000761939
1377	LOC_Os08g09200	162.667	79.1777	1.03876	0.00830449	109.592	54.4976	1.00788	0.00830449
1378	LOC_Os08g12780	2.43019	0.914978	1.40926	0.000406388	3.39681	0.168671	4.3319	0.000406388
1379	LOC_Os08g12840	52.5304	12.1244	2.11524	0.000406388	40.3923	6.84783	2.56036	0.000406388
1380	LOC_Os08g15170	103.619	42.4189	1.28851	0.00228516	81.3224	38.0048	1.09747	0.00228516
1381	LOC_Os08g15840	19.7944	4.49453	2.13885	0.0102032	22.5937	11.2123	1.01084	0.0102032
1382	LOC_Os08g17410	12.9635	2.66861	2.28029	0.000406388	10.8771	1.3483	3.01208	0.000406388
1383	LOC_Os08g23180	101.409	23.0459	2.1376	0.000406388	79.5926	7.99548	3.31538	0.000406388
1384	LOC_Os08g29809	8.02383	3.25627	1.30107	0.000406388	10.2336	2.58775	1.98354	0.000406388
1385	LOC_Os08g30080	7.084	2.78802	1.34532	0.000761939	5.33988	0.737982	2.85515	0.000761939
1386	LOC_Os08g32600	3.69308	0.0646113	5.83689	0.0493448	4.13467	0.0508193	6.34625	0.0493448
1387	LOC_Os08g32610	6.22136	1.20652	2.36638	0.00170767	5.45906	1.31847	2.04979	0.00170767
1388	LOC_Os08g33440	26.0951	10.8092	1.27152	0.000406388	24.5605	7.88119	1.63985	0.000406388
1389	LOC_Os08g34280	93.1607	26.2923	1.82508	0.0134225	64.2594	30.0184	1.09806	0.0134225
1390	LOC_Os08g34320	2.80135	0.646206	2.11606	0.000406388	1.56835	0.314151	2.31972	0.000406388
1391	LOC_Os08g34380	2.80469	0.826995	1.76189	0.000406388	4.30957	0.560318	2.94323	0.000406388
1392	LOC_Os08g35710	53.1246	5.48947	3.27464	0.000406388	42.0192	2.0468	4.35961	0.000406388
1393	LOC_Os08g36820	3.67533	1.05766	1.797	0.000406388	7.39063	0.688662	3.42383	0.000406388
1394	LOC_Os08g39270	7.71616	2.08438	1.88826	0.000406388	8.15381	0.227255	5.16509	0.000406388
1395	LOC_Os08g39550	20.6014	0.937638	4.45757	0.000406388	33.0438	0.727019	5.50624	0.000406388
1396	LOC_Os08g39740	3.91532	0.908858	2.107	0.000406388	5.65629	0.430705	3.71508	0.000406388
1397	LOC_Os08g39870	5.50605	1.01326	2.44201	0.000761939	8.08047	0.235587	5.10011	0.000761939
1398	LOC_Os08g41530	2.79007	1.32007	1.07969	0.00978433	3.27108	1.40091	1.2234	0.00978433
1399	LOC_Os08g41550	1.48244	0.101546	3.86777	0.000406388	1.05642	0.107805	3.29269	0.000406388
1400	LOC_Os08g42350	6.26448	0.342623	4.1925	0.000406388	11.5344	0.235854	5.61191	0.000406388
1401	LOC_Os08g42620	6.49503	2.50596	1.37397	0.000406388	6.26753	1.20449	2.37947	0.000406388
1402	LOC_Os08g42870	25.6291	4.95219	2.37164	0.000406388	13.0062	0.821321	3.98511	0.000406388
1403	LOC_Os08g43350	22.2354	1.9083	3.5425	0.000406388	14.8722	0.876497	4.08473	0.000406388
1404	LOC_Os08g43400	72.0678	9.36532	2.94395	0.000406388	23.6342	1.96414	3.58891	0.000406388
1405	LOC_Os08g44760	8.82487	3.23824	1.44637	0.000406388	11.3662	1.35275	3.07078	0.000406388
1406	LOC_Os08g44840	3.08385	0.114173	4.75544	0.010409	6.43917	0.242313	4.73193	0.010409
1407	LOC_Os08g45060	2.67872	0.7023	1.93138	0.000406388	4.37233	0.134621	5.02143	0.000406388
1408	LOC_Os09g01650	1.15979	0.123246	3.23425	0.0308991	0.749908	0.0407003	4.2036	0.0308991
1409	LOC_Os09g02650	64.5316	19.0407	1.76092	0.000406388	42.3665	6.23766	2.76385	0.000406388
1410	LOC_Os09g07480	11.8188	3.90504	1.59767	0.000406388	11.0648	0.728687	3.92453	0.000406388
1411	LOC_Os09g08710	2.11422	0.866945	1.28611	0.000406388	5.51662	0.403234	3.7741	0.000406388
1412	LOC_Os09g09980	15.0545	6.70823	1.16619	0.000406388	7.2643	0.728945	3.31694	0.000406388
1413	LOC_Os09g13820	2.48855	0.73654	1.75647	0.000761939	2.91593	0.731286	1.99545	0.000761939
1414	LOC_Os09g15170	4.72773	0.501582	3.23659	0.000406388	3.3614	0.531496	2.66093	0.000406388
1415	LOC_Os09g17120	4.03214	1.12041	1.84752	0.000406388	3.99748	0.695282	2.52342	0.000406388
1416	LOC_Os09g17600	16.4678	5.09746	1.6918	0.000406388	11.9919	0.839799	3.83587	0.000406388
1417	LOC_Os09g17650	6.30101	0.35001	4.17012	0.000406388	6.48484	0.759057	3.09479	0.000406388
1418	LOC_Os09g21510	4.62365	0.313796	3.88113	0.000406388	4.93255	0.657984	2.90621	0.000406388
1419	LOC_Os09g23350	80.3129	35.1415	1.19246	0.000406388	98.2353	16.807	2.54718	0.000406388
1420	LOC_Os09g25000	5.6726	0.588281	3.26943	0.000406388	6.51741	0.189672	5.10272	0.000406388
1421	LOC_Os09g25260	7.34296	2.06177	1.83248	0.00412932	4.78391	1.2488	1.93765	0.00412932
1422	LOC_Os09g25570	8.15249	0.326525	4.64198	0.00558873	4.39706	0.538863	3.02855	0.00558873
1423	LOC_Os09g25640	21.0893	8.484	1.31369	0.000406388	19.8516	4.44272	2.15974	0.000406388
1424	LOC_Os09g25720	1.60663	0.472183	1.76662	0.0435529	3.3789	1.11406	1.60073	0.0435529
1425	LOC_Os09g26340	5.62745	2.20139	1.35407	0.0217271	11.4683	4.79682	1.2575	0.0217271
1426	LOC_Os09g26999	4.55787	2.01198	1.17974	0.000406388	10.4892	0.677967	3.95155	0.000406388
1427	LOC_Os09g27650	2.47377	0.33745	2.87397	0.000761939	2.56649	0.508138	2.3365	0.000761939
1428	LOC_Os09g28120	4.00677	0.46034	3.12167	0.000406388	3.95917	0.196919	4.32952	0.000406388
1429	LOC_Os09g28300	41.1562	12.6853	1.69795	0.000406388	46.6132	2.25635	4.36868	0.000406388
1430	LOC_Os09g28470	1.19224	0.136407	3.12769	0.0269936	0.838213	0.291696	1.52285	0.0269936
1431	LOC_Os09g28660	6.30803	0.720741	3.12964	0.000761939	5.54658	0.71121	2.96325	0.000761939
1432	LOC_Os09g28720	17.2389	2.3069	2.90164	0.00109132	3.98237	0.346286	3.52359	0.00109132
1433	LOC_Os09g28810	18.5375	7.01955	1.401	0.000406388	10.2143	2.35533	2.11659	0.000406388
1434	LOC_Os09g28880	9.19659	0.421023	4.44913	0.0126371	3.88242	0.297902	3.70405	0.0126371
1435	LOC_Os09g29100	4.7083	0.43617	3.43224	0.000406388	3.44857	0.471881	2.8695	0.000406388
1436	LOC_Os09g29460	27.4353	8.6061	1.6726	0.000406388	18.8652	2.01222	3.22887	0.000406388
1437	LOC_Os09g29830	8.34017	0.775896	3.42614	0.000406388	9.87319	0.560803	4.13795	0.000406388
1438	LOC_Os09g30070	2.44722	0.659784	1.89108	0.000406388	4.39209	0.643366	2.7712	0.000406388
1439	LOC_Os09g30200	2.85075	0.755716	1.91543	0.00170767	2.16212	0.283892	2.92903	0.00170767
1440	LOC_Os09g30380	0.779751	0.0822292	3.24529	0.000406388	0.929747	0.0580871	4.00055	0.000406388
1441	LOC_Os09g32250	20.394	2.99379	2.7681	0.000406388	13.1501	1.11834	3.55564	0.000406388
1442	LOC_Os09g32350	4.35412	0.713697	2.609	0.00511354	3.1805	0.201328	3.98163	0.00511354
1443	LOC_Os09g32500	155.801	49.0551	1.66723	0.000406388	131.74	37.5984	1.80895	0.000406388
1444	LOC_Os09g33460	5.80962	0.257767	4.4943	0.000406388	4.88287	0.270357	4.17479	0.000406388
1445	LOC_Os09g34180	3.24842	0.444736	2.86872	0.000406388	7.63893	1.02167	2.90244	0.000406388
1446	LOC_Os09g35890	22.8503	0.961866	4.57023	0.000406388	25.8541	0.673941	5.26163	0.000406388
1447	LOC_Os09g35940	3.40111	0.549994	2.62852	0.000406388	3.65955	0.421984	3.11641	0.000406388
1448	LOC_Os09g36030	3.76961	0.962884	1.96898	0.013032	4.55507	0.112484	5.33968	0.013032
1449	LOC_Os09g36550	4.19988	1.28316	1.71065	0.00109132	3.35745	0.920139	1.86744	0.00109132
1450	LOC_Os09g36560	0.488725	0.001	8.93288	0.000406388	0.734084	0.001	9.5198	0.000406388
1451	LOC_Os09g36760	2.01698	0.196936	3.3564	0.000406388	2.42234	0.110142	4.45896	0.000406388
1452	LOC_Os09g37500	38.0521	1.81584	4.38927	0.000406388	13.7433	1.04249	3.72062	0.000406388
1453	LOC_Os09g37590	0.55343	0.0491654	3.49269	0.00558873	0.772076	0.0448558	4.10538	0.00558873
1454	LOC_Os09g37910	18.2713	1.87199	3.28693	0.000406388	36.6181	3.60213	3.34563	0.000406388
1455	LOC_Os09g38000	1.58637	0.001	10.6315	0.0423509	2.06647	0.0856396	4.59275	0.0423509
1456	LOC_Os09g38010	2.877	0.255583	3.4927	0.00808427	2.13079	0.233272	3.1913	0.00808427
1457	LOC_Os09g38400	53.1963	14.8511	1.84076	0.000406388	43.2633	5.22572	3.04944	0.000406388
1458	LOC_Os09g38440	17.9326	4.9597	1.85426	0.000406388	16.2633	1.24312	3.70958	0.000406388
1459	LOC_Os09g39410	9.63776	0.598344	4.00965	0.00412932	2.99121	0.605326	2.30494	0.00412932
1460	LOC_Os09g02410	1.03944	0.389284	1.41691	0.000406388	1.97503	0.309258	2.67499	0.000406388
1461	LOC_Os09g04050	15.6541	2.28006	2.7794	0.00438139	4.83357	0.959504	2.33273	0.00438139
1462	LOC_Os09g06530	1.68733	0.0757584	4.47719	0.00170767	1.75364	0.170266	3.36449	0.00170767
1463	LOC_Os09g07290	6.70783	0.423974	3.9838	0.043252	3.41518	0.333652	3.35555	0.043252
1464	LOC_Os09g11440	1.37717	0.0728323	4.24098	0.00256327	1.30864	0.138694	3.23809	0.00256327
1465	LOC_Os09g12600	59.3835	19.1499	1.63273	0.000406388	53.3721	20.1541	1.40501	0.000406388
1466	LOC_Os09g12720	4.5504	0.438695	3.3747	0.000406388	4.00425	0.15058	4.73293	0.000406388
1467	LOC_Os09g15480	21.5967	2.06114	3.3893	0.000761939	5.06675	0.560724	3.1757	0.000761939
1468	LOC_Os09g20820	24.3813	7.65859	1.67062	0.00936437	11.4671	5.2833	1.11799	0.00936437
1469	LOC_Os09g20880	18.6059	4.55045	2.03168	0.000406388	7.56452	0.503005	3.9106	0.000406388
1470	LOC_Os09g23360	41.5543	11.6461	1.83515	0.000406388	35.1612	6.11533	2.52348	0.000406388
1471	LOC_Os09g24590	17.5422	6.10021	1.5239	0.000406388	19.2515	3.60947	2.41511	0.000406388
1472	LOC_Os09g25860	11.5536	0.284321	5.34468	0.000406388	16.758	0.700205	4.58093	0.000406388
1473	LOC_Os09g27060	3.68622	0.186115	4.30788	0.000406388	4.11435	0.194376	4.40374	0.000406388
1474	LOC_Os09g27750	175.192	7.10288	4.62439	0.000406388	59.8683	9.02586	2.72966	0.000406388
1475	LOC_Os09g28110	11.9985	3.72528	1.68743	0.000406388	13.2279	3.46299	1.93349	0.000406388
1476	LOC_Os09g28580	20.9286	5.24668	1.996	0.0261543	7.69217	1.98028	1.95769	0.0261543
1477	LOC_Os09g28690	24.1829	0.270999	6.47956	0.000406388	62.3822	1.04644	5.89757	0.000406388
1478	LOC_Os09g28940	2.82998	1.2241	1.20907	0.000406388	2.91084	0.578463	2.33114	0.000406388
1479	LOC_Os09g30486	83.5753	13.4568	2.63474	0.000406388	25.2196	2.19245	3.52393	0.000406388
1480	LOC_Os09g31430	64.4364	10.4843	2.61965	0.000406388	59.4464	1.76028	5.07771	0.000406388
1481	LOC_Os09g32050	26.4898	12.1943	1.11923	0.00808427	9.39307	3.99051	1.23502	0.00808427
1482	LOC_Os09g32320	51.6696	1.29081	5.32297	0.000406388	38.9907	1.07787	5.17687	0.000406388
1483	LOC_Os09g32540	17.9172	1.61588	3.47095	0.000406388	12.1912	0.459397	4.72995	0.000406388
1484	LOC_Os09g32760	28.7506	11.9623	1.2651	0.000406388	21.6631	4.29726	2.33375	0.000406388
1485	LOC_Os09g33580	65.0796	24.3113	1.42058	0.000406388	56.351	5.47761	3.36282	0.000406388
1486	LOC_Os09g34090	16.2714	5.2599	1.62923	0.000761939	8.95518	3.14358	1.51031	0.000761939
1487	LOC_Os09g34320	15.3804	7.57845	1.02112	0.0236239	6.29877	2.89108	1.12346	0.0236239
1488	LOC_Os09g34890	29.9637	5.83473	2.36048	0.000406388	28.9116	1.9579	3.88427	0.000406388
1489	LOC_Os09g35630	8.87844	3.97807	1.15824	0.000406388	13.8275	3.90666	1.82353	0.000406388
1490	LOC_Os09g35760	4.24559	1.11822	1.92476	0.000761939	7.70391	2.57687	1.57997	0.000761939
1491	LOC_Os09g35810	38.373	14.3935	1.41467	0.000406388	18.6593	6.34354	1.55653	0.000406388
1492	LOC_Os09g36280	2.31407	0.111227	4.37885	0.000406388	4.49966	0.683775	2.71822	0.000406388
1493	LOC_Os09g36730	28.3532	4.36008	2.70109	0.000406388	6.25695	0.964181	2.69808	0.000406388
1494	LOC_Os09g36860	89.0966	37.1067	1.26369	0.000406388	75.9797	28.5798	1.41062	0.000406388
1495	LOC_Os09g36880	13.4909	5.72206	1.23738	0.00362106	5.28564	0.585521	3.17429	0.00362106
1496	LOC_Os09g37510	8.71272	0.348322	4.64463	0.000406388	7.48786	0.550871	3.76477	0.000406388
1497	LOC_Os09g38340	0.489859	0.0700233	2.80646	0.0126371	0.892183	0.0370123	4.59126	0.0126371
1498	LOC_Os09g38710	3.99376	0.178768	4.48159	0.00140546	5.97154	0.0715796	6.38241	0.00140546
1499	LOC_Os09g39280	2.85	0.307794	3.21092	0.0276535	1.24336	0.292983	2.08536	0.0276535
1500	LOC_Os09g39430	2.42943	0.316192	2.94175	0.000406388	8.65554	0.695448	3.63761	0.000406388
