# Supplementary material for: Gene Expression Dynamics in Rice Peduncles at the Heading Stage
Source: Front Genet. 2020 Dec 3;11:584678. doi: 10.3389/fgene.2020.584678 (PMC7744745; doi:10.3389/fgene.2020.584678)
Supplement: Supplementary Table 3A — List of differentially expressed cellulose synthase and synthase like genes in rice peduncles. [file Table_3.XLSX]

## Sheet: S3a
Supplementary Table S3a. List of differentially expressed cellulose synthase and synthase like genes in rice peduncles
S. No.	LOCUS ID	Gene Name	FC-SW	FC-PK
1	LOC_Os05g08370	CESA1	-1.6489	-1.71411
2	LOC_Os03g59340	CESA2	-2.17327	-0.406201
3	LOC_Os07g24190	CESA3	-2.58064	-1.27509
4	LOC_Os01g54620	CESA4	-3.2066	-0.933613
5	LOC_Os03g62090	CESA5	-1.9652	-2.5534
6	LOC_Os07g14850	CESA6	-2.87721	-1.27449
7	LOC_Os10g32980	CESA7	-3.69668	-1.76827
8	LOC_Os07g10770	CESA8	-2.28718	-1.82569
9	LOC_Os02g09930	CSLA1	-5.82882	-5.90143
10	LOC_Os08g33740	CSLA11	-4.94713	-0.933677
11	LOC_Os10g26630	CSLA2	-0.225719	-1.10496
12	LOC_Os03g26044	CSLA5	-1.79158	-1.44852
13	LOC_Os02g51060	CSLA6	-2.10085	0.164417
14	LOC_Os07g43710	CSLA7	-3.19779	-2.47767
15	LOC_Os01g56130	CSLC1	-2.24499	-0.98502
16	LOC_Os07g03260	CSLC10	-5.01972	-4.6942
17	LOC_Os09g25900	CSLC2	-1.34937	-0.250009
18	LOC_Os12g36890	CSLD4	-5.79582	-4.45282
19	LOC_Os02g49332	CSLE2	-2.40975	-1.22547
20	LOC_Os09g30130	CSLE6	3.3746	4.97869
21	LOC_Os08g06380	CSLF6	-1.86915	-1.23337
22	LOC_Os07g36630	CSLF8	-3.9225	-2.89479
23	LOC_Os07g36610	CSLF9	-2.56585	-4.49423
24	LOC_Os10g20090	CSLH1	-0.0694456	1.27934

## Sheet: S3b
Supplementary Table S3b. List of differentially expressed lignin biosynthesis genes in rice peduncles
S. No.	LOCUS ID	Lignin	Hormone Gene	FC-SW	FC-PK
1	LOC_Os08g34280	cinnamoyl-CoA reductase	CCR	-1.09806	-1.82508
2	LOC_Os08g06100	O-methyltransferase, putative, expressed	COMT|OsCOMT	-1.7189	-1.27822
3	LOC_Os02g57760	O-methyltransferase, putative, expressed	COMT	1.4394	-1.45864
4	LOC_Os04g43800	#N/A	OsPAL2	-0.223462	-1.86186
5	LOC_Os02g41630	#N/A	PAL	-2.91662	-1.44807
6	LOC_Os04g43760	#N/A	PAL	-3.15804	-2.37438
7	LOC_Os02g41680	#N/A	PAL|OsPAL4	-1.01575	-0.837809
8	LOC_Os03g04000	4-coumarate-CoA ligase	OsOPCL1/4CL	1.7884	-0.724933
9	LOC_Os01g67540	4-coumarate-CoA ligase	4CL	3.46476	10.0337
10	LOC_Os01g67530	4-coumarate-CoA ligase	4CL	2.28751	0.374792
11	LOC_Os08g38910	caffeoyl-CoA O-methyltransferase, putative, expressed	CCOMT	2.381	3.08826

## Sheet: S3c
Supplementary Table S3c. List of differentially expressed carbohydrate metabolism and transport-related genes in rice peduncles
S. No.	LOCUS ID	Biochemical function	Gene name	FC-SW	FC-PK
1	LOC_Os03g28330	Sucrose Degradation	SUS1	-4.28668	-2.78188
2	LOC_Os03g20020	Sucrose Degradation	NIN1	3.37565	1.05601
3	LOC_Os11g07440	Sucrose Degradation	NIN6	1.09474	1.72757
4	LOC_Os02g33110	Sucrose Degradation	CIN1	3.7396	1.97029
5	LOC_Os04g45290	Sucrose Degradation	INV2/VIN1	5.71155	3.8991
6	LOC_Os03g22120	Sucrose Degradation	SUS4	1.83447	1.60135
7	LOC_Os02g01590	Sucrose Degradation	INV3/VIN2	1.6807	-1.77309
8	LOC_Os02g58480	Sucrose Degradation	SUS6	0.463412	-1.23004
9	LOC_Os01g73580	Sucrose Degradation	CIN4	0.856536	1.15756
10	LOC_Os04g33740	Sucrose Degradation	CIN2/GIF1	-5.64886	-8.87632
11	LOC_Os01g22900	Sucrose Degradation	NIN2	1.52602	0.766316
12	LOC_Os02g32730	Sucrose Degradation	NIN3	1.87143	0.20837
13	LOC_Os04g35280	Sucrose Degradation	NIN7	4.56637	3.7151
14	LOC_Os06g30310	Starch Degradation	GWD1	1.10214	2.00746
15	LOC_Os03g04770	Starch Degradation	BAM3	3.96356	2.72845
16	LOC_Os03g22790	Starch Degradation	BAM9	3.02605	1.74822
17	LOC_Os10g32810	Starch Degradation	BAM2	3.85903	3.88629
18	LOC_Os01g63270	Starch Degradation	PHOH/PHO2	-1.02831	1.78704
19	LOC_Os03g55090	Starch Degradation	PHOL/PHO1	-1.33293	1.50251
20	LOC_Os07g43390	Starch Degradation	DPEI	-0.642142	1.26118
21	LOC_Os06g49970	Starch Degradation	Ramy2A	1.77369	0.870342
22	LOC_Os10g41550	Starch Degradation	BAM5	1.97039	0.436012
23	LOC_Os08g42350	Sugar Transport	SWEET11	-5.61191	-4.1925
24	LOC_Os03g22200	Sugar Transport	SWEET16	5.21276	3.34576
25	LOC_Os07g37320	Sugar Transport	MST6	1.85939	2.59725
26	LOC_Os03g11900	Sugar Transport	MST4	8.35225	4.88896
27	LOC_Os01g50460	Sugar Transport	SWEET2b	5.67203	3.22335
28	LOC_Os11g31190	Sugar Transport	SWEET14	6.65021	3.93044
29	LOC_Os05g35140	Sugar Transport	SWEET1b	10.4082	10.1764
30	LOC_Os03g07480	Sugar Transport	SUT1	3.5704	1.73003
31	LOC_Os05g15160	Sugar Transport	TPT2	-3.82861	1.20434
32	LOC_Os02g30910	Sugar Transport	SWEET15	-1.29962	-3.45172
33	LOC_Os01g12320	Sugar Transport	SWEET3b	1.1266	1.20419
34	LOC_Os10g39440	Sugar Transport	TMT1	-1.03365	0.109594
35	LOC_Os01g65880	Sugar Transport	SWEET1a	-1.75618	-0.0915707
36	LOC_Os01g13770	Sugar Transport	TPT1	-1.84098	0.327746
37	LOC_Os05g07900	Sugar Transport	ADPGT2/BT1-2	-2.42433	-0.637219
38	LOC_Os07g01560	Sugar Transport	MST3	8.25529	6.09273
39	LOC_Os02g19820	Sugar Transport	SWEET4	1.24139	-2.77649
40	LOC_Os12g29220	Sugar Transport	SWEET13	4.1675	-0.332505
41	LOC_Os01g36070	Sugar Transport	SWEET2a	1.0643	0.273036
42	LOC_Os02g58080	Sugar Transport	SUT4	1.4761	0.636707

## Sheet: S3d
Supplementary Table S3d. List of differentially expressed hormone-related genes in rice peduncles
S. No.	LOCUS ID	Hormone Pathway	Hormone Gene	FC-SW	FC-PK
1	LOC_Os03g59610	ABAbiosynthesis	OsABA2	-1.51118	-1.3561
2	LOC_Os03g44380	ABAbiosynthesis	OsNCED1	1.74849	1.51717
3	LOC_Os12g42280	ABAbiosynthesis	OsNCED2	1.88941	1.01749
4	LOC_Os02g47470	ABAdeactivation	OsABA8OX1	0.0939218	1.94022
5	LOC_Os08g36860	ABAdeactivation	OsABA8OX2	-1.26285	0
6	LOC_Os09g28390	ABAdeactivation	OsABA8OX3	-0.347075	1.27034
7	LOC_Os01g64000	ABAsignaling	OsbZIP10	3.62176	-1.79537
8	LOC_Os01g64730	ABAsignaling	OsbZIP12	2.453	1.50913
9	LOC_Os02g52780	ABAsignaling	OsbZIP23	2.23022	0.230874
10	LOC_Os01g59760	ABAsignaling	OsbZIP9	0.0373141	1.89315
11	LOC_Os01g07760	ABAsignaling	OsPLDα1	1.5896	-8.02727
12	LOC_Os08g31060	ABAsignaling	OsPLDα10	2.04045	-0.396979
13	LOC_Os09g25390	ABAsignaling	OsPLDα11	8.70788	-2.76162
14	LOC_Os09g37100	ABAsignaling	OsPLDα12	1.25078	-0.944733
15	LOC_Os10g38060	ABAsignaling	OsPLDα13	1.28216	-0.452464
16	LOC_Os03g27370	ABAsignaling	OsPLDα3	1.13162	-1.21196
17	LOC_Os06g40170	ABAsignaling	OsPLDα6	2.19602	2.5773
18	LOC_Os07g15680	ABAsignaling	OsPLDα9	-2.00065	-0.249164
19	LOC_Os01g40094	ABAsignaling	OsPP2C1	1.65453	-0.411515
20	LOC_Os03g16170	ABAsignaling	OsPP2C4	2.24175	1.09989
21	LOC_Os05g38290	ABAsignaling	OsPP2C5	1.16955	0.581223
22	LOC_Os05g49730	ABAsignaling	OsPP2C7	1.28574	-0.697121
23	LOC_Os09g15670	ABAsignaling	OsPP2C9	1.6908	0.354084
24	LOC_Os03g41460	ABAsignaling	SAPK10	2.62957	1.57944
25	LOC_Os03g61120	Auxinbiosynthesis	OsASA1	-2.32381	8.20428
26	LOC_Os04g38950	Auxinbiosynthesis	OsASB1	2.38592	1.20977
27	LOC_Os01g07500	Auxinbiosynthesis	OsTAA1;1	-3.79613	1.60593
28	LOC_Os01g51980	Auxinbiosynthesis	OsTAA1;2	-1.27207	3.0439
29	LOC_Os01g13520	Auxinsignaling	OsARF1	1.68159	0.657949
30	LOC_Os04g56850	Auxinsignaling	OsARF11	-5.47329	-0.725377
31	LOC_Os04g57610	Auxinsignaling	OsARF12	-2.79975	-1.85096
32	LOC_Os06g09660	Auxinsignaling	OsARF16	-2.62512	-1.2762
33	LOC_Os06g46410	Auxinsignaling	OsARF17	-1.20767	-0.019569
34	LOC_Os06g48950	Auxinsignaling	OsARF19	2.64996	1.00054
35	LOC_Os01g48060	Auxinsignaling	OsARF2	-1.5997	-0.59636
36	LOC_Os01g70270	Auxinsignaling	OsARF4	0.797907	1.02797
37	LOC_Os02g06910	Auxinsignaling	OsARF6	1.22353	0.522839
38	LOC_Os02g35140	Auxinsignaling	OsARF7	-1.32983	-1.47381
39	LOC_Os04g36054	Auxinsignaling	OsARF9	-1.90215	-1.37051
40	LOC_Os01g08320	Auxinsignaling	OsIAA1	-2.59584	-2.40434
41	LOC_Os02g57250	Auxinsignaling	OsIAA10	-2.45351	-5.07226
42	LOC_Os03g43400	Auxinsignaling	OsIAA11	-4.20575	-2.76999
43	LOC_Os03g43410	Auxinsignaling	OsIAA12	-3.91948	-1.73873
44	LOC_Os03g53150	Auxinsignaling	OsIAA13	-1.75433	-1.156
45	LOC_Os03g58350	Auxinsignaling	OsIAA14	2.51846	0.370503
46	LOC_Os05g08570	Auxinsignaling	OsIAA15	-3.26821	-1.51024
47	LOC_Os05g14180	Auxinsignaling	OsIAA17	-2.5474	-1.16604
48	LOC_Os06g07040	Auxinsignaling	OsIAA20	-2.58589	0.935935
49	LOC_Os06g39590	Auxinsignaling	OsIAA23	-1.21841	-1.04017
50	LOC_Os07g08460	Auxinsignaling	OsIAA24	-2.0888	-1.35857
51	LOC_Os12g40890	Auxinsignaling	OsIAA30	-4.66323	-4.18823
52	LOC_Os01g18360	Auxinsignaling	OsIAA4	-3.18585	0.137195
53	LOC_Os01g53880	Auxinsignaling	OsIAA6	4.35881	1.90765
54	LOC_Os02g13520	Auxinsignaling	OsIAA7	1.73807	-0.955147
55	LOC_Os02g49160	Auxinsignaling	OsIAA8	-5.5667	-2.52707
56	LOC_Os02g56120	Auxinsignaling	OsIAA9	-3.27106	-0.176867
57	LOC_Os05g05800	Auxinsignaling	OsTIR1;1	1.50126	7.05837
58	LOC_Os10g25780	BRbiosynthesis	OsDIM	-3.63057	-1.00342
59	LOC_Os02g26650	BRbiosynthesis	OsDWF5	-1.28376	-1.36617
60	LOC_Os01g04260	BRbiosynthesis	OsDWF7	-3.84563	-3.68976
61	LOC_Os01g25189	BRbiosynthesis	OsFACKEL1	-1.66084	-1.88087
62	LOC_Os09g39220	BRbiosynthesis	OsFACKEL2	-1.27235	0.199611
63	LOC_Os01g01369	BRbiosynthesis	OsHYD1	-1.19774	-0.851123
64	LOC_Os07g10600	BRbiosynthesis	OsSMT1	-3.12922	-2.0879
65	LOC_Os01g52050	BRsignaling	OsBRI1	-1.46928	-1.57954
66	LOC_Os09g12240	BRsignaling	OsBRL1	-0.747995	-1.01379
67	LOC_Os08g25380	BRsignaling	OsBRL3	2.67078	0.302244
68	LOC_Os12g42310	BRsignaling	OsBSL2	1.11966	0.328735
69	LOC_Os05g24684	CKbiosynthesis	OSIPT3	2.03161	1.71583
70	LOC_Os05g47840	CKbiosynthesis	OsIPT7	3.95156	5.03897
71	LOC_Os01g69920	CKsignaling	OsHK3	1.57968	0.0530798
72	LOC_Os03g50860	CKsignaling	OsHK4	-1.70077	-1.03065
73	LOC_Os05g44560	CKsignaling	OsHP4	-1.68625	-1.75587
74	LOC_Os12g04500	CKsignaling	OsRR10	1.00868	2.80831
75	LOC_Os04g13470	CKsignaling	OsRR13	0.163339	-1.44892
76	LOC_Os01g67770	CKsignaling	OsRR16	1.46386	0.467355
77	LOC_Os02g08500	CKsignaling	OsRR17	3.27414	1.83338
78	LOC_Os02g55320	CKsignaling	OsRR18	2.07344	1.6796
79	LOC_Os03g12350	CKsignaling	OsRR19	3.4707	1.40235
80	LOC_Os02g35180	CKsignaling	OsRR2	1.15749	1.89867
81	LOC_Os06g08440	CKsignaling	OsRR20	1.25524	1.57759
82	LOC_Os01g72330	CKsignaling	OsRR4	2.20703	1.88334
83	LOC_Os04g57720	CKsignaling	OsRR6	2.23396	1.59984
84	LOC_Os11g04720	CKsignaling	OsRR9	1.56824	3.01779
85	LOC_Os09g27820	ETbiosynthesis	OsACO1	-4.72183	-4.42599
86	LOC_Os02g53180	ETbiosynthesis	OsACO2	2.66549	2.56771
87	LOC_Os09g27750	ETbiosynthesis	OsACO3	-2.72966	-4.62439
88	LOC_Os05g05680	ETbiosynthesis	OsACO5	3.5014	-0.199308
89	LOC_Os01g39860	ETbiosynthesis	OsACO7	-3.33522	-2.55853
90	LOC_Os03g51740	ETbiosynthesis	OsACS1	-7.50549	1.49248
91	LOC_Os04g48850	ETbiosynthesis	OsACS2	2.68578	0.872769
92	LOC_Os06g03990	ETbiosynthesis	OsACS6	2.60725	1.83713
93	LOC_Os03g49400	ETsignaling	OsEIN2;2	-1.05483	0.422976
94	LOC_Os04g08740	ETsignaling	OsEIN4	-1.19978	-0.240416
95	LOC_Os05g06320	ETsignaling	OsETR1;2	1.39324	-0.251522
96	LOC_Os03g63970	GAbiosynthesis	GA20ox1	2.92703	6.98814
97	LOC_Os05g34854	GAbiosynthesis	GA20ox4	5.94637	4.93565
98	LOC_Os01g08220	GAbiosynthesis	GA3ox2	-4.70555	-4.11776
99	LOC_Os07g48330	GAdeactivation	EUIL1	2.66703	3.75513
100	LOC_Os01g55240	GAdeactivation	GA2ox3	-2.60364	0.553921
101	LOC_Os05g43880	GAdeactivation	GA2ox4	-0.27553	2.29878
102	LOC_Os04g44150	GAdeactivation	GA2ox6	2.27245	2.58917
103	LOC_Os05g48700	GAdeactivation	GA2ox7	-3.2586	-1.64899
104	LOC_Os05g33730	GAsignaling	GID1	1.78913	1.98983
105	LOC_Os01g59660	GAsignaling	OsGAMYB	1.51835	0.666814
106	LOC_Os03g38210	GAsignaling	OsGAMYBL2	9.19155	2.19721
107	LOC_Os03g49990	GAsignaling	SLR1	-1.56251	-1.72876
108	LOC_Os01g45860	GAsignaling	SLRL1	-2.01206	-4.01402
109	LOC_Os02g17390	JAbiosynthesis	OaAIM1	2.67377	0.97177
110	LOC_Os06g01390	JAbiosynthesis	OsACX	3.35778	0.778909
111	LOC_Os03g32314	JAbiosynthesis	OsAOC	1.14549	1.49118
112	LOC_Os03g55800	JAbiosynthesis	OsAOS2	1.63656	1.02645
113	LOC_Os02g43700	JAbiosynthesis	OsDAD1;3	3.22393	1.49466
114	LOC_Os10g41270	JAbiosynthesis	OsDAD1;4	2.94824	-0.0591445
115	LOC_Os05g50890	JAbiosynthesis	OsJAR1;2	1.07134	0.154764
116	LOC_Os01g12160	JAbiosynthesis	OsJAR1;3	-1.62854	0.962025
117	LOC_Os06g22440	JAbiosynthesis	OsJMT2	6.20079	12.8894
118	LOC_Os05g01140	JAbiosynthesis	OsJMT5	-3.09952	-5.41285
119	LOC_Os02g57260	JAbiosynthesis	OsKAT	2.85394	1.28934
120	LOC_Os08g39840	JAbiosynthesis	OsLOX2;1	13.428	6.63124
121	LOC_Os12g37260	JAbiosynthesis	OsLOX2;2	3.08871	1.78679
122	LOC_Os08g39850	JAbiosynthesis	OsLOX2;3	8.87055	3.39919
123	LOC_Os03g04000	JAbiosynthesis	OsOPCL1	1.7884	-0.724933
124	LOC_Os08g35740	JAbiosynthesis	OsOPR7	2.39993	0.316351
125	LOC_Os07g33670	JAbiosynthesis	OsPLA1	-1.47198	-1.36584
126	LOC_Os03g08320	JAsignaling	OsJAZ1	5.73799	3.9083
127	LOC_Os10g25290	JAsignaling	OsJAZ2	3.35982	2.69384
128	LOC_Os07g42370	JAsignaling	OsJAZ3	1.73069	0.915793
129	LOC_Os03g28940	JAsignaling	OsJAZ4	3.24561	2.64705
130	LOC_Os03g08330	JAsignaling	OsJAZ5	3.15794	4.98093
131	LOC_Os03g08310	JAsignaling	OsJAZ6	4.00224	3.89305
132	LOC_Os09g26780	JAsignaling	OsJAZ7	4.31704	3.78338
133	LOC_Os04g32480	JAsignaling	OsJAZ9	6.65772	5.34977
134	LOC_Os04g43800	SAbiosynthesis	OsPAL2	-0.223462	-1.86186

## Sheet: S3e
Supplementary Table S3e. List of differentially expressed transcription factor encoding genes in rice peduncles
S. No.	LOCUS ID	RAP	TF_Plant_TFDB	FC-SW	FC-PK
1	LOC_Os12g06080	Os12g0157000	ABI3VP1	7.37893	-2.0506
2	LOC_Os03g42280	Os03g0620400	ABI3VP1	0.760312	2.349
3	LOC_Os01g13300	Os01g0234100	ABI3VP1	0.882557	3.29648
4	LOC_Os04g49230	Os04g0581400	ABI3VP1	-1.88674	0.0889943
5	LOC_Os12g40120	Os12g0592300	ABI3VP1	-9.36495	-5.1411
6	LOC_Os06g09420	Os06g0194400	ABI3VP1	-1.75387	-0.0751954
7	LOC_Os01g66420	Os01g0887700	Alfin-like	-1.02316	-0.805136
8	LOC_Os04g55970	Os04g0653600	AP2-EREBP	-11.7442	-9.97768
9	LOC_Os04g32790	Os04g0399800	AP2-EREBP	-4.9088	-4.02689
10	LOC_Os02g43970	Os02g0657000	AP2-EREBP	-3.153	-2.14169
11	LOC_Os04g46400	Os04g0549700	AP2-EREBP	-1.62198	-2.60912
12	LOC_Os10g41130	Os10g0560700	AP2-EREBP	-3.3089	-2.53849
13	LOC_Os02g43790	Os02g0654700	AP2-EREBP	5.62304	4.921
14	LOC_Os01g58420	Os01g0797600	AP2-EREBP	1.49393	1.89734
15	LOC_Os04g52090	Os04g0610400	AP2-EREBP	2.40315	1.79676
16	LOC_Os04g57340	Os04g0669200	AP2-EREBP	2.35591	1.7527
17	LOC_Os01g64790	Os01g0868000	AP2-EREBP	1.8612	2.75802
18	LOC_Os02g52670	Os02g0764700	AP2-EREBP	3.66726	2.29364
19	LOC_Os04g44670	Os04g0529100	AP2-EREBP	3.08316	1.57159
20	LOC_Os02g51670	Os02g0752800	AP2-EREBP	2.47039	1.85115
21	LOC_Os03g09170	Os03g0191900	AP2-EREBP	2.20893	2.35982
22	LOC_Os04g55520	Os04g0648900	AP2-EREBP	1.3966	1.69928
23	LOC_Os06g07030	Os06g0166400	AP2-EREBP	2.25002	2.45299
24	LOC_Os02g45450	Os02g0677300	AP2-EREBP	4.58324	4.72563
25	LOC_Os06g03670	Os06g0127100	AP2-EREBP	3.85355	3.92883
26	LOC_Os01g07120	Os01g0165000	AP2-EREBP	2.36402	1.25886
27	LOC_Os03g08470	Os03g0183000	AP2-EREBP	5.03411	3.02402
28	LOC_Os03g22170	Os03g0341000	AP2-EREBP	3.58943	2.62947
29	LOC_Os06g09390	Os06g0194000	AP2-EREBP	1.48499	1.00283
30	LOC_Os09g11480	Os09g0287000	AP2-EREBP	2.36116	3.40563
31	LOC_Os09g26420	Os09g0434500	AP2-EREBP	1.84518	1.09774
32	LOC_Os09g11460	Os09g0286600	AP2-EREBP	1.89951	1.4609
33	LOC_Os04g32620	Os04g0398000	AP2-EREBP	5.96655	1.68307
34	LOC_Os02g42585	Os02g0638650	AP2-EREBP	3.04069	2.82457
35	LOC_Os05g41760	Os05g0497200	AP2-EREBP	-1.0664	1.37991
36	LOC_Os01g21120	Os01g0313300	AP2-EREBP	-1.34422	1.48575
37	LOC_Os03g08490	Os03g0183200	AP2-EREBP	3.36502	-1.47808
38	LOC_Os06g08340	Os06g0181700	AP2-EREBP	-3.56434	-10.3142
39	LOC_Os10g25170	Os10g0390800	AP2-EREBP	-1.33868	-2.46548
40	LOC_Os09g35010	Os09g0522000	AP2-EREBP	0.175043	4.21279
41	LOC_Os09g35020	Os09g0522100	AP2-EREBP	-1.45324	4.42722
42	LOC_Os05g25260	Os05g0316800	AP2-EREBP	0.290585	1.69782
43	LOC_Os01g04020	Os01g0131600	AP2-EREBP	0.550373	1.04981
44	LOC_Os08g36920	Os08g0474000	AP2-EREBP	1.41978	5.06543
45	LOC_Os08g31580	Os08g0408500	AP2-EREBP	0.905196	1.03244
46	LOC_Os06g10780	#N/A	AP2-EREBP	0.289685	2.38133
47	LOC_Os04g48350	Os04g0572400	AP2-EREBP	-1.07698	3.13899
48	LOC_Os09g35030	Os09g0522200	AP2-EREBP	0.901033	3.6136
49	LOC_Os03g60120	Os03g0815800	AP2-EREBP	0.822588	1.31245
50	LOC_Os03g12950	Os03g0232200	AP2-EREBP	-9.66894	-7.63214
51	LOC_Os08g42550	Os08g0537900	AP2-EREBP	-2.59883	-0.394606
52	LOC_Os02g34260	Os02g0546600	AP2-EREBP	-10.3222	0
53	LOC_Os04g46440	Os04g0550200	AP2-EREBP	-3.18594	-0.624935
54	LOC_Os05g29810	Os05g0361700	AP2-EREBP	-2.88445	-0.829159
55	LOC_Os07g13170	Os07g0235800	AP2-EREBP	-1.02375	-0.048519
56	LOC_Os05g32270	Os05g0389000	AP2-EREBP	-2.2152	-0.948765
57	LOC_Os01g49830	Os01g0693400	AP2-EREBP	-2.95478	0.580641
58	LOC_Os02g35240	Os02g0558700	AP2-EREBP	3.87727	7.68488
59	LOC_Os02g43820	Os02g0655200	AP2-EREBP	4.63006	4.63674
60	LOC_Os10g41330	Os10g0562900	AP2-EREBP	4.3055	1.17058
61	LOC_Os03g64260	Os03g0860100	AP2-EREBP	2.28145	-5.30539
62	LOC_Os07g12510	Os07g0227600	AP2-EREBP	1.31806	0.348546
63	LOC_Os05g41780	Os05g0497300	AP2-EREBP	1.31342	1.21551
64	LOC_Os06g47590	Os06g0691100	AP2-EREBP	1.71636	0.714211
65	LOC_Os05g36100	Os05g0437050	AP2-EREBP	4.14437	4.02797
66	LOC_Os02g51300	Os02g0747600	AP2-EREBP	1.23949	0.609641
67	LOC_Os05g49700	Os05g0572000	AP2-EREBP	4.58195	9.20463
68	LOC_Os06g11860	Os06g0222400	AP2-EREBP	1.49386	0.376218
69	LOC_Os10g22600	Os10g0371100	AP2-EREBP	4.43867	3.1127
70	LOC_Os02g54050	Os02g0781300	AP2-EREBP	9.18214	7.2564
71	LOC_Os02g45420	Os02g0676800	AP2-EREBP	2.70739	4.42513
72	LOC_Os06g36000	Os06g0553700	AP2-EREBP	3.53471	5.27614
73	LOC_Os05g27930	Os05g0346200	AP2-EREBP	1.23247	0.425395
74	LOC_Os02g54160	Os02g0782700	AP2-EREBP	2.12978	-0.0950995
75	LOC_Os11g06770	Os11g0168500	AP2-EREBP	3.21928	0
76	LOC_Os05g03040	Os05g0121600	AP2-EREBP	1.2086	7.87851
77	LOC_Os04g57610	Os04g0671900	ARF	-2.79975	-1.85096
78	LOC_Os06g09660	Os06g0196700	ARF	-2.62512	-1.2762
79	LOC_Os02g35140	Os02g0557200	ARF	-1.32983	-1.47381
80	LOC_Os04g36054	Os04g0442000	ARF	-1.90215	-1.37051
81	LOC_Os06g48950	Os06g0702600	ARF	2.64996	1.00054
82	LOC_Os01g70270	Os01g0927600	ARF	0.797907	1.02797
83	LOC_Os04g56850	Os04g0664400	ARF	-5.47329	-0.725377
84	LOC_Os06g46410	Os06g0677800	ARF	-1.20767	-0.019569
85	LOC_Os01g48060	Os01g0670800	ARF	-1.5997	-0.59636
86	LOC_Os01g13520	Os01g0236300	ARF	1.68159	0.657949
87	LOC_Os02g06910	Os02g0164900	ARF	1.22353	0.522839
88	LOC_Os02g04810	Os02g0141100	ARF	1.96986	-0.686871
89	LOC_Os04g43910	Os04g0519700	ARF	2.79098	-0.39393
90	LOC_Os02g48370	Os02g0714300	ARID	1.9317	0.953355
91	LOC_Os02g08500	Os02g0182100	ARR-B	3.27414	1.83338
92	LOC_Os02g55320	Os02g0796500	ARR-B	2.07344	1.6796
93	LOC_Os06g08440	Os06g0183100	ARR-B	1.25524	1.57759
94	LOC_Os01g67770	Os01g0904700	ARR-B	1.46386	0.467355
95	LOC_Os03g12350	Os03g0224200	ARR-B	3.4707	1.40235
96	LOC_Os01g08320	Os01g0178500	AUX/IAA	-2.59584	-2.40434
97	LOC_Os03g43400	Os03g0633500	AUX/IAA	-4.20575	-2.76999
98	LOC_Os03g43410	Os03g0633800	AUX/IAA	-3.91948	-1.73873
99	LOC_Os05g08570	Os05g0178600	AUX/IAA	-3.26821	-1.51024
100	LOC_Os05g14180	Os05g0230700	AUX/IAA	-2.5474	-1.16604
101	LOC_Os07g08460	Os07g0182400	AUX/IAA	-2.0888	-1.35857
102	LOC_Os12g40890	Os12g0601300	AUX/IAA	-4.66323	-4.18823
103	LOC_Os12g40900	Os12g0601400	AUX/IAA	-5.46561	-4.74592
104	LOC_Os02g49160	Os02g0723400	AUX/IAA	-5.5667	-2.52707
105	LOC_Os01g18360	Os01g0286900	AUX/IAA	-3.18585	0.137195
106	LOC_Os02g57250	Os02g0817600	AUX/IAA	-2.45351	-5.07226
107	LOC_Os03g53150	Os03g0742900	AUX/IAA	-1.75433	-1.156
108	LOC_Os06g07040	Os06g0166500	AUX/IAA	-2.58589	0.935935
109	LOC_Os06g39590	Os06g0597000	AUX/IAA	-1.21841	-1.04017
110	LOC_Os02g56120	Os02g0805100	AUX/IAA	-3.27106	-0.176867
111	LOC_Os03g58350	Os03g0797800	AUX/IAA	2.51846	0.370503
112	LOC_Os01g53880	Os01g0741900	AUX/IAA	4.35881	1.90765
113	LOC_Os02g13520	Os02g0228900	AUX/IAA	1.73807	-0.955147
114	LOC_Os07g39220	Os07g0580500	BES1	-1.34237	1.05117
115	LOC_Os02g13900	Os02g0233200	BES1	-2.61062	7.51716
116	LOC_Os06g35900	Os06g0552300	BES1	1.44918	0.644994
117	LOC_Os02g51320	Os02g0747900	bHLH	-6.02175	-5.6746
118	LOC_Os01g70310	Os01g0928000	bHLH	-1.78332	-3.07488
119	LOC_Os03g04310	Os03g0135700	bHLH	-3.08158	-3.04519
120	LOC_Os09g33580	Os09g0510500	bHLH	-3.36282	-1.42058
121	LOC_Os04g52770	Os04g0618600	bHLH	-1.57876	-1.71181
122	LOC_Os01g68700	Os01g0915600	bHLH	-1.76279	-1.47063
123	LOC_Os05g04740	Os05g0139100	bHLH	-2.83467	-2.63663
124	LOC_Os09g29830	Os09g0474100	bHLH	-4.13795	-3.42614
125	LOC_Os01g57580	Os01g0784900	bHLH	2.73091	2.05319
126	LOC_Os09g28210	Os09g0455300	bHLH	3.17451	4.7619
127	LOC_Os01g11910	Os01g0218100	bHLH	3.89949	3.89884
128	LOC_Os06g06900	Os06g0164400	bHLH	2.61348	1.65407
129	LOC_Os03g43810	Os03g0639300	bHLH	3.0685	2.3078
130	LOC_Os08g38210	Os08g0490000	bHLH	2.90631	1.82078
131	LOC_Os04g23440	Os04g0300600	bHLH	3.51995	4.19143
132	LOC_Os03g51580	Os03g0725800	bHLH	2.9152	2.10364
133	LOC_Os05g38140	Os05g0455400	bHLH	4.57782	2.10792
134	LOC_Os03g26210	Os03g0379300	bHLH	1.39661	1.15448
135	LOC_Os11g38870	Os11g0601650	bHLH	1.57678	1.15867
136	LOC_Os04g23550	Os04g0301500	bHLH	2.1912	4.42236
137	LOC_Os01g06640	Os01g0159800	bHLH	2.32141	4.22067
138	LOC_Os09g24490	Os09g0410700	bHLH	-1.24904	1.55359
139	LOC_Os03g08930	Os03g0188400	bHLH	0.117847	-1.41531
140	LOC_Os08g33590	Os08g0432800	bHLH	0.299805	-1.29728
141	LOC_Os07g09590	Os07g0193800	bHLH	-4.28698	-11.6669
142	LOC_Os03g58830	Os03g0802900	bHLH	-0.957456	-1.93159
143	LOC_Os07g36460	Os07g0549600	bHLH	-1.13106	-2.07834
144	LOC_Os08g36740	Os08g0471401	bHLH	0.950689	3.0193
145	LOC_Os01g50940	Os01g0705700	bHLH	-0.288624	1.79264
146	LOC_Os03g12760	Os03g0229100	bHLH	5.40838	9.79098
147	LOC_Os06g10820	Os06g0210600	bHLH	-3.23019	-4.77587
148	LOC_Os02g46560	Os02g0691500	bHLH	-4.92728	-4.95644
149	LOC_Os03g59670	Os03g0811400	bHLH	-1.09131	-0.0461019
150	LOC_Os08g41320	Os08g0524800	bHLH	-1.263	-0.571252
151	LOC_Os03g51910	Os03g0728900	bHLH	-1.43009	0.87375
152	LOC_Os03g15440	Os03g0260600	bHLH	-2.73601	-4.52361
153	LOC_Os04g50090	Os04g0590800	bHLH	-4.4501	-3.48855
154	LOC_Os03g39432	Os03g0591300	bHLH	-5.67003	-3.28067
155	LOC_Os02g13670	Os02g0230500	bHLH	12.0274	0
156	LOC_Os01g56690	Os01g0773800	bHLH	5.5416	3.64938
157	LOC_Os03g12940	Os03g0231950	bHLH	1.76356	1.83505
158	LOC_Os09g25040	Os09g0417400	bHLH	1.62745	-0.0496958
159	LOC_Os01g39330	Os01g0575200	bHLH	4.37398	1.00407
160	LOC_Os02g02480	Os02g0116600	bHLH	1.05264	0.450354
161	LOC_Os01g67480	Os01g0900800	bHLH	1.09193	0.322321
162	LOC_Os01g13460	Os01g0235700	bHLH	1.0338	0.170539
163	LOC_Os02g55250	Os02g0795800	bHLH	1.32888	0.678049
164	LOC_Os01g51140	Os01g0707500	bHLH	2.89255	3.55386
165	LOC_Os07g43530	Os07g0628500	bHLH	1.43514	0.933188
166	LOC_Os06g09370	Os06g0193400	bHLH	3.08277	0.796021
167	LOC_Os11g35320	Os11g0557300	BSD	-2.62738	-1.17401
168	LOC_Os02g49450	Os02g0726400	BSD	1.55103	-0.290465
169	LOC_Os05g43520	Os05g0510700	BSD	1.0988	0.216612
170	LOC_Os03g21800	Os03g0336200	bZIP	-1.45471	-1.80406
171	LOC_Os12g09250	Os12g0194600	bZIP	-2.19407	-2.54533
172	LOC_Os04g41820	Os04g0495500	bZIP	-3.44337	-3.50713
173	LOC_Os07g48180	Os07g0679500	bZIP	-4.80572	-4.48052
174	LOC_Os08g38020	Os08g0487100	bZIP	7.00009	5.86588
175	LOC_Os01g64730	Os01g0867300	bZIP	2.453	1.50913
176	LOC_Os08g07970	Os08g0176900	bZIP	4.76473	1.8774
177	LOC_Os10g38820	Os10g0531900	bZIP	1.02564	1.49243
178	LOC_Os05g03860	Os05g0129300	bZIP	1.12334	1.45448
179	LOC_Os06g41100	Os06g0614100	bZIP	4.44774	1.99505
180	LOC_Os12g05680	Os12g0152900	bZIP	1.84801	1.7923
181	LOC_Os06g50310	Os06g0716800	bZIP	2.35141	1.13338
182	LOC_Os11g11100	Os11g0218000	bZIP	-0.544192	-1.0023
183	LOC_Os06g41770	Os06g0622700	bZIP	0.852384	1.08081
184	LOC_Os06g50480	Os06g0719500	bZIP	-0.332164	2.23002
185	LOC_Os09g29820	Os09g0474000	bZIP	-0.634059	3.12579
186	LOC_Os01g59760	Os01g0813100	bZIP	0.0373141	1.89315
187	LOC_Os05g37170	Os05g0443850	bZIP	2.83208	1.57888
188	LOC_Os07g08420	Os07g0182000	bZIP	0.500898	1.95034
189	LOC_Os02g03580	Os02g0128200	bZIP	-1.60081	-0.554837
190	LOC_Os01g55150	Os01g0756200	bZIP	-3.67453	-5.98801
191	LOC_Os01g11350	Os01g0211800	bZIP	-4.38706	-5.87596
192	LOC_Os02g52780	Os02g0766700	bZIP	2.23022	0.230874
193	LOC_Os02g09830	Os02g0191600	bZIP	6.30175	-2.41147
194	LOC_Os06g42690	#N/A	bZIP	1.3419	0
195	LOC_Os08g26880	Os08g0357300	bZIP	1.84439	-0.358083
196	LOC_Os01g64000	Os01g0859300	bZIP	3.62176	-1.79537
197	LOC_Os09g34060	Os09g0516200	bZIP	1.71598	0.755637
198	LOC_Os05g49420	Os05g0569300	bZIP	1.74008	0.389012
199	LOC_Os02g07840	Os02g0175100	bZIP	1.94819	0.857854
200	LOC_Os05g34050	Os05g0411300	bZIP	2.1842	7.21451
201	LOC_Os02g16680	Os02g0266800	bZIP	2.31463	0.852334
202	LOC_Os07g44950	Os07g0644100	bZIP	2.41018	0.445081
203	LOC_Os08g43090	Os08g0543900	bZIP	1.10239	-0.0350784
204	LOC_Os12g13170	Os12g0233800	bZIP	1.26142	0.213274
205	LOC_Os11g06170	Os11g0160500	bZIP	1.34887	-0.097026
206	LOC_Os04g54474	Os04g0637000	bZIP	2.77542	0.939656
207	LOC_Os07g48820	Os07g0687700	bZIP	1.36791	0.76516
208	LOC_Os01g64020	Os01g0859500	bZIP	4.28482	2.46477
209	LOC_Os12g06520	Os12g0162500	bZIP	1.83093	0.662184
210	LOC_Os06g44450	Os06g0654900	C2C2-CO-like	2.74556	1.25545
211	LOC_Os08g15050	Os08g0249000	C2C2-CO-like	4.47867	2.10786
212	LOC_Os02g08150	Os02g0178100	C2C2-CO-like	4.74546	2.64308
213	LOC_Os08g42440	Os08g0536300	C2C2-CO-like	1.43986	1.36138
214	LOC_Os03g22770	Os03g0351100	C2C2-CO-like	2.43522	1.27381
215	LOC_Os06g16370	Os06g0275000	C2C2-CO-like	3.56217	0.0870617
216	LOC_Os04g42020	Os04g0497700	C2C2-CO-like	1.89408	0.996402
217	LOC_Os06g19444	Os06g0298200	C2C2-CO-like	1.25661	0.222982
218	LOC_Os03g50310	Os03g0711100	C2C2-CO-like	1.41241	0.98764
219	LOC_Os01g17000	Os01g0277500	C2C2-Dof	-1.97394	-1.15459
220	LOC_Os12g38200	Os12g0569900	C2C2-Dof	-4.58869	-3.1402
221	LOC_Os10g26620	Os10g0406300	C2C2-Dof	3.3113	1.44878
222	LOC_Os03g07360	Os03g0169600	C2C2-Dof	2.93343	1.22156
223	LOC_Os07g13260	Os07g0236700	C2C2-Dof	2.12137	1.33321
224	LOC_Os09g29960	Os09g0475800	C2C2-Dof	2.35233	1.23745
225	LOC_Os06g17410	Os06g0284500	C2C2-Dof	2.48364	2.4552
226	LOC_Os05g02150	Os05g0112200	C2C2-Dof	-1.01262	-1.67087
227	LOC_Os05g36900	Os05g0440000	C2C2-Dof	-1.062	-3.82386
228	LOC_Os07g32510	Os07g0508700	C2C2-Dof	1.00987	0.346714
229	LOC_Os07g48570	Os07g0685000	C2C2-Dof	1.85697	0.368337
230	LOC_Os08g38220	Os08g0490100	C2C2-Dof	1.31048	0.509656
231	LOC_Os04g58190	Os04g0678400	C2C2-Dof	2.87636	-0.0446074
232	LOC_Os02g45200	Os02g0673700	C2C2-Dof	1.76771	0.480015
233	LOC_Os03g52450	Os03g0734900	C2C2-GATA	2.20803	1.8586
234	LOC_Os06g37450	Os06g0571800	C2C2-GATA	-3.23884	2.12333
235	LOC_Os01g54210	Os01g0745700	C2C2-GATA	-1.29533	-7.10462
236	LOC_Os05g44400	Os05g0520300	C2C2-GATA	-1.79761	-0.926472
237	LOC_Os02g12790	Os02g0220400	C2C2-GATA	-2.8661	-0.934336
238	LOC_Os10g40810	Os10g0557600	C2C2-GATA	-5.54933	-8.01448
239	LOC_Os02g56250	Os02g0806300	C2C2-GATA	1.10348	-0.51904
240	LOC_Os02g43150	Os02g0645600	C2C2-GATA	1.11046	0.283857
241	LOC_Os02g05510	Os02g0148500	C2C2-GATA	1.1919	0.503907
242	LOC_Os03g44710	Os03g0650000	C2C2-YABBY	2.43055	1.21366
243	LOC_Os12g42610	Os12g0621100	C2C2-YABBY	2.36053	0.621877
244	LOC_Os09g38340	Os09g0555700	C2H2	-4.59126	-2.80646
245	LOC_Os01g39110	Os01g0572300	C2H2	-1.58364	-1.99042
246	LOC_Os09g27650	Os09g0449400	C2H2	-2.3365	-2.87397
247	LOC_Os04g02510	Os04g0115500	C2H2	-3.06424	-3.92003
248	LOC_Os04g59380	Os04g0690100	C2H2	-3.9184	-3.36544
249	LOC_Os09g38610	Os09g0558800	C2H2	2.75721	6.00853
250	LOC_Os01g63980	Os01g0859100	C2H2	2.52996	3.00447
251	LOC_Os03g32230	Os03g0437200	C2H2	3.59071	2.69285
252	LOC_Os05g37190	Os05g0444200	C2H2	4.66718	5.95843
253	LOC_Os03g55540	Os03g0764100	C2H2	3.01829	1.8377
254	LOC_Os01g65080	Os01g0871200	C2H2	3.13977	2.68178
255	LOC_Os01g70870	Os01g0935000	C2H2	1.9663	3.49779
256	LOC_Os03g10140	Os03g0197800	C2H2	1.84347	2.34304
257	LOC_Os07g40780	Os07g0598800	C2H2	-1.54863	-2.39035
258	LOC_Os04g08060	Os04g0162500	C2H2	-0.372881	-2.43763
259	LOC_Os08g36390	Os08g0467100	C2H2	-6.25393	-4.30869
260	LOC_Os11g48000	Os11g0707300	C2H2	-1.50408	-1.10282
261	LOC_Os03g13600	Os03g0239300	C2H2	-1.79436	1.23356
262	LOC_Os01g57650	Os01g0785900	C2H2	-3.97585	0
263	LOC_Os02g31890	Os02g0518500	C2H2	-1.94791	0.453814
264	LOC_Os01g67970	Os01g0907400	C2H2	-2.33637	-0.307529
265	LOC_Os12g18150	Os12g0279100	C2H2	-2.62153	-0.93379
266	LOC_Os03g60570	Os03g0820400	C2H2	6.30473	4.27965
267	LOC_Os03g60560	Os03g0820300	C2H2	4.76114	2.85549
268	LOC_Os06g40960	Os06g0612300	C2H2	2.07815	-0.283895
269	LOC_Os02g36360	Os02g0572900	C2H2	1.0903	0.857879
270	LOC_Os09g38790	Os09g0560900	C2H2	1.18569	0.606567
271	LOC_Os07g39310	Os07g0581366	C2H2	1.13396	0.0278116
272	LOC_Os12g07280	Os12g0170400	C2H2	1.30564	0.289038
273	LOC_Os02g45054	Os02g0672100	C2H2	1.53334	0.730705
274	LOC_Os01g09850	Os01g0195000	C2H2	1.8116	0.357481
275	LOC_Os02g57790	Os02g0823900	C2H2	4.12405	-0.52547
276	LOC_Os05g50080	Os05g0576300	C3H	-1.77874	-2.65661
277	LOC_Os01g09620	Os01g0192000	C3H	-3.65622	-1.01106
278	LOC_Os09g31482	Os09g0491756	C3H	2.77702	1.33666
279	LOC_Os07g38090	Os07g0568300	C3H	2.11648	1.20292
280	LOC_Os05g03760	Os05g0128200	C3H	2.34899	1.96802
281	LOC_Os08g03310	Os08g0126700	C3H	1.67964	1.20756
282	LOC_Os01g45730	Os01g0645000	C3H	-0.477617	-3.7731
283	LOC_Os03g21160	Os03g0329200	C3H	-6.50756	-11.3414
284	LOC_Os12g33090	Os12g0515500	C3H	0.703533	1.3122
285	LOC_Os04g02730	Os04g0117600	C3H	-1.09662	0.13464
286	LOC_Os05g41790	Os05g0497500	C3H	-1.65667	-0.492814
287	LOC_Os05g10670	Os05g0195101	C3H	-1.49654	6.78549
288	LOC_Os05g45020	Os05g0525900	C3H	-1.51905	-0.00718486
289	LOC_Os03g21140	Os03g0328900	C3H	-3.67198	-0.375642
290	LOC_Os02g55000	Os02g0793000	C3H	-1.24706	0.245352
291	LOC_Os05g08400	Os05g0176400	C3H	-2.1031	-0.708808
292	LOC_Os07g48410	Os07g0682400	C3H	-2.13466	0.144245
293	LOC_Os03g02160	Os03g0112700	C3H	1.90393	0.679076
294	LOC_Os06g21390	Os06g0318700	C3H	1.00032	0.424483
295	LOC_Os01g53650	Os01g0738400	C3H	3.70996	2.67325
296	LOC_Os04g57010	Os04g0665700	C3H	1.30872	0.00203402
297	LOC_Os02g10080	Os02g0194200	C3H	1.422	-0.12979
298	LOC_Os01g61830	Os01g0834700	C3H	1.64063	0.460535
299	LOC_Os06g07350	Os06g0170500	C3H	1.14943	0.600938
300	LOC_Os04g57600	Os04g0671800	C3H	1.50848	0.301435
301	LOC_Os04g31900	Os04g0388500	CAMTA	1.65995	1.66644
302	LOC_Os03g09100	Os03g0191000	CAMTA	2.08824	0.627032
303	LOC_Os07g43030	Os07g0623100	CAMTA	1.3085	0.55639
304	LOC_Os05g49780	Os05g0573500	CCAAT	-1.49738	-1.61268
305	LOC_Os03g14669	Os03g0251350	CCAAT	-2.56174	1.72952
306	LOC_Os12g25120	Os12g0438000	CCAAT	-0.872832	-1.07388
307	LOC_Os03g07880	Os03g0174900	CCAAT	0.399545	1.60026
308	LOC_Os08g33100	Os08g0427700	CCAAT	-1.18572	-0.474196
309	LOC_Os07g41580	Os07g0606600	CCAAT	2.74048	0.989715
310	LOC_Os12g41230	Os12g0605500	CPP	-4.79121	0.0310287
311	LOC_Os06g22670	Os06g0332700	CPP	1.12045	0.292943
312	LOC_Os07g07974	Os07g0176200	CPP	1.14399	0.804364
313	LOC_Os01g55580	Os01g0761100	CPP	1.3307	-0.45631
314	LOC_Os08g03520	Os08g0129200	CSD	-1.66329	-1.08597
315	LOC_Os01g19130	Os01g0295700	DBP	2.69945	1.76272
316	LOC_Os10g39540	Os10g0541200	DBP	0.281637	1.26115
317	LOC_Os06g39600	Os06g0597200	DBP	-1.04036	0.580919
318	LOC_Os02g55560	Os02g0799000	DBP	1.09971	0.0977848
319	LOC_Os05g04360	Os05g0134200	DBP	2.68228	0.822282
320	LOC_Os07g42750	Os07g0619600	DDT	-1.7103	1.13321
321	LOC_Os02g35100	Os02g0556900	DDT	-8.1975	-1.60699
322	LOC_Os07g46690	Os07g0661500	DDT	1.88223	0.372553
323	LOC_Os02g50630	Os02g0739700	E2F-DP	-5.42515	-3.49316
324	LOC_Os03g05760	Os03g0152100	E2F-DP	2.31789	1.25694
325	LOC_Os06g13670	Os06g0245900	E2F-DP	-3.2303	-1.30261
326	LOC_Os01g48700	Os01g0678700	E2F-DP	-3.70028	-0.749727
327	LOC_Os04g02140	Os04g0112200	E2F-DP	1.54188	-0.137021
328	LOC_Os03g45300	Os03g0655600	FAR1	1.54859	1.68284
329	LOC_Os03g15040	Os03g0255400	FAR1	-1.16214	1.39215
330	LOC_Os07g31400	Os07g0496300	FAR1	-1.10663	-0.156497
331	LOC_Os03g08370	Os03g0181600	FAR1	-1.85056	0.715289
332	LOC_Os03g50900	Os03g0718200	FAR1	-1.85579	-0.376634
333	LOC_Os11g14020	Os11g0244900	FAR1	-3.40941	-0.270934
334	LOC_Os03g06860	Os03g0164400	FAR1	1.1659	0.524206
335	LOC_Os03g51870	Os03g0728500	FHA	-4.01329	-3.4137
336	LOC_Os11g07050	Os11g0171700	FHA	-2.30801	-2.93477
337	LOC_Os11g03390	Os11g0127800	FHA	-2.33856	1.7153
338	LOC_Os10g34580	Os10g0487300	FHA	-2.08489	-0.406721
339	LOC_Os03g58640	Os03g0800800	FHA	-1.20918	0.803369
340	LOC_Os03g03560	Os03g0127600	FHA	-2.90823	-0.684548
341	LOC_Os08g06370	Os08g0160300	G2-like	-1.34566	-2.18259
342	LOC_Os06g45890	Os06g0670300	G2-like	4.79417	2.04444
343	LOC_Os04g56990	Os04g0665600	G2-like	4.31004	2.18906
344	LOC_Os03g55590	Os03g0764600	G2-like	1.98031	1.03262
345	LOC_Os03g20900	Os03g0325500	G2-like	2.49845	1.89648
346	LOC_Os02g07770	Os02g0174000	G2-like	2.59208	1.92099
347	LOC_Os08g33050	Os08g0426866	G2-like	-0.295727	-1.23609
348	LOC_Os12g01490	Os12g0105600	G2-like	0.958473	-1.30142
349	LOC_Os11g01480	Os11g0106100	G2-like	1.12423	-1.30912
350	LOC_Os08g25799	Os08g0346400	G2-like	0.68086	1.5752
351	LOC_Os09g12750	Os09g0299000	G2-like	-1.79411	-0.801794
352	LOC_Os06g24070	Os06g0348800	G2-like	-2.40601	0.666163
353	LOC_Os03g55760	Os03g0766500	G2-like	-2.96926	-1.29386
354	LOC_Os03g45194	Os03g0654600	G2-like	1.54979	0.921138
355	LOC_Os06g45410	Os06g0664800	G2-like	2.07113	0.897929
356	LOC_Os08g33750	Os08g0434700	G2-like	1.18868	-1.54845
357	LOC_Os07g48596	Os07g0685300	G2-like	2.75652	0.193411
358	LOC_Os04g47890	Os04g0566600	G2-like	2.73121	0.702998
359	LOC_Os07g25710	Os07g0438800	G2-like	1.52163	0.357863
360	LOC_Os09g12770	Os09g0299200	G2-like	1.91611	0.559197
361	LOC_Os08g36450	Os08g0467600	GeBP	1.32569	0.380392
362	LOC_Os03g50110	Os03g0708800	GeBP	1.29806	-0.249893
363	LOC_Os03g05710	Os03g0151600	GNAT	-2.73159	-1.84866
364	LOC_Os01g42470	Os01g0610400	GNAT	-0.808638	-1.16777
365	LOC_Os03g58020	Os03g0794300	GNAT	2.36677	3.46106
366	LOC_Os09g31310	Os09g0488000	GNAT	-1.52746	-1.12756
367	LOC_Os05g32180	Os05g0387800	GNAT	-1.53143	-0.402779
368	LOC_Os05g40260	Os05g0481000	GNAT	-2.73447	-0.131572
369	LOC_Os04g40840	Os04g0484900	GNAT	-1.01552	-7.48263
370	LOC_Os03g46200	Os03g0664800	GNAT	2.70732	2.47795
371	LOC_Os03g58010	Os03g0794200	GNAT	3.79908	2.1609
372	LOC_Os12g04370	Os12g0138100	GRAS	-2.98132	-1.3396
373	LOC_Os03g49990	Os03g0707600	GRAS	-1.56251	-1.72876
374	LOC_Os01g45860	Os01g0646300	GRAS	-2.01206	-4.01402
375	LOC_Os07g39820	Os07g0586900	GRAS	-3.65467	-3.04983
376	LOC_Os07g36170	Os07g0545800	GRAS	2.92313	2.74689
377	LOC_Os01g65900	Os01g0881500	GRAS	1.56685	1.04759
378	LOC_Os07g39470	Os07g0583600	GRAS	1.95043	2.21737
379	LOC_Os01g62460	Os01g0842200	GRAS	1.99633	1.00692
380	LOC_Os12g02870	Os12g0122000	GRAS	1.34883	-1.99221
381	LOC_Os11g03110	Os11g0124300	GRAS	0.261687	-1.94788
382	LOC_Os06g03710	Os06g0127800	GRAS	0	-1.7593
383	LOC_Os03g31880	Os03g0433200	GRAS	-0.893909	-2.32122
384	LOC_Os04g46860	Os04g0555000	GRAS	-1.10044	-0.676461
385	LOC_Os04g49110	Os04g0580300	GRAS	3.19951	0.962996
386	LOC_Os03g51330	Os03g0723000	GRAS	1.06831	0.633111
387	LOC_Os02g45760	Os02g0681900	GRAS	2.51512	0.888394
388	LOC_Os03g09280	Os03g0193000	GRAS	1.33462	0.580352
389	LOC_Os10g40390	Os10g0551200	GRAS	1.31636	-0.294483
390	LOC_Os11g47870	Os11g0705200	GRAS	4.01745	0.89264
391	LOC_Os07g40020	Os07g0589200	GRAS	3.20417	-0.659032
392	LOC_Os12g38490	Os12g0573200	GRAS	1.12826	0.476895
393	LOC_Os04g35250	Os04g0432100	GRAS	5.71241	0.529944
394	LOC_Os02g47280	Os02g0701300	GRF	-6.89898	-2.37378
395	LOC_Os11g35030	Os11g0551900	GRF	-4.18503	-1.73066
396	LOC_Os04g51190	Os04g0600900	GRF	-5.03613	-2.44282
397	LOC_Os04g48510	Os04g0574500	GRF	-4.92273	-10.5787
398	LOC_Os03g51970	Os03g0729500	GRF	-6.42651	-5.28713
399	LOC_Os02g53690	Os02g0776900	GRF	-3.1968	-1.51066
400	LOC_Os06g02560	#N/A	GRF	-2.02544	-0.382943
401	LOC_Os02g45570	Os02g0678800	GRF	-3.73679	-4.43395
402	LOC_Os09g35760	Os09g0526200	HB	-1.57997	-1.92476
403	LOC_Os06g04870	Os06g0140700	HB	-1.95707	-2.36823
404	LOC_Os12g41860	Os12g0612700	HB	-2.47584	-1.30804
405	LOC_Os09g29460	Os09g0470500	HB	-3.22887	-1.6726
406	LOC_Os08g04190	Os08g0136100	HB	-2.83474	-2.428
407	LOC_Os03g07450	Os03g0170600	HB	-5.18712	-3.84768
408	LOC_Os10g42490	Os10g0575600	HB	-5.17535	-9.17676
409	LOC_Os04g48070	Os04g0569100	HB	4.82418	4.68083
410	LOC_Os07g03770	Os07g0129700	HB	2.03049	1.1868
411	LOC_Os10g01470	Os10g0103700	HB	2.55581	1.54905
412	LOC_Os04g45810	Os04g0541700	HB	4.08322	2.61968
413	LOC_Os08g19650	Os08g0292900	HB	3.06019	1.33092
414	LOC_Os02g43330	Os02g0649300	HB	3.68996	2.69177
415	LOC_Os03g12860	Os03g0231000	HB	1.27036	2.37536
416	LOC_Os05g03884	Os05g0129700	HB	1.95645	1.58048
417	LOC_Os09g35910	Os09g0528200	HB	2.27958	1.82468
418	LOC_Os02g45250	Os02g0674800	HB	-0.865458	-1.92802
419	LOC_Os04g55590	Os04g0649400	HB	-8.09054	-9.12581
420	LOC_Os06g39906	Os06g0601000	HB	-0.747974	1.42868
421	LOC_Os06g43860	Os06g0646600	HB	0.832749	1.86603
422	LOC_Os01g62920	Os01g0848400	HB	9.50901	1.27884
423	LOC_Os01g19694	Os01g0302500	HB	1.15618	2.72876
424	LOC_Os06g48290	Os06g0698200	HB	8.675	9.62853
425	LOC_Os06g04850	Os06g0140400	HB	-5.12028	-6.91169
426	LOC_Os10g41230	Os10g0561800	HB	-2.3033	-0.511414
427	LOC_Os08g08820	Os08g0187500	HB	-1.19533	-0.994961
428	LOC_Os04g46350	Os04g0548700	HB	-1.68763	-0.877351
429	LOC_Os08g19590	Os08g0292000	HB	-1.89096	-0.428633
430	LOC_Os08g37580	Os08g0481400	HB	-2.11483	-0.485491
431	LOC_Os08g36220	Os08g0465000	HB	-2.69477	-0.421125
432	LOC_Os09g27450	Os09g0447000	HB	-2.85171	-0.706279
433	LOC_Os06g10600	Os06g0207966	HB	-3.47118	-1.31717
434	LOC_Os10g26500	Os10g0404900	HB	-4.2074	-0.796081
435	LOC_Os03g20910	Os03g0325600	HB	-4.22986	-0.917121
436	LOC_Os07g39320	Os07g0581700	HB	-4.59747	-1.9484
437	LOC_Os03g03260	Os03g0124000	HB	3.22599	0.792265
438	LOC_Os03g47740	Os03g0680800	HB	2.39135	0.590152
439	LOC_Os03g51710	Os03g0727150	HB	1.65772	0.817481
440	LOC_Os09g21180	Os09g0379600	HB	3.96331	0
441	LOC_Os02g08544	Os02g0182800	HB	1.03618	0.189486
442	LOC_Os03g43930	Os03g0640800	HB	1.24195	2.2273
443	LOC_Os12g43950	Os12g0636200	HB	2.7203	0.541794
444	LOC_Os01g60270	Os01g0818400	HB	1.4503	0.470219
445	LOC_Os02g49700	Os02g0729700	HB	1.6191	0.972372
446	LOC_Os03g51690	Os03g0727000	HB	1.79671	-0.556707
447	LOC_Os02g35770	Os02g0565600	HB	4.03345	2.24048
448	LOC_Os02g15810	Os02g0258200	HMG	-5.62329	-5.69678
449	LOC_Os09g37910	Os09g0551600	HMG	-3.34563	-3.28693
450	LOC_Os08g01100	Os08g0101100	HMG	-3.48249	-1.54433
451	LOC_Os02g44930	Os02g0670400	HMG	-0.226134	-1.10052
452	LOC_Os01g47600	Os01g0666200	HMG	-0.0125189	1.31245
453	LOC_Os05g08970	Os05g0182600	HMG	1.39203	-0.616122
454	LOC_Os07g39800	Os07g0586700	HRT	-2.03054	-0.868773
455	LOC_Os09g28354	Os09g0456800	HSF	3.55652	1.00051
456	LOC_Os01g43590	Os01g0625300	HSF	3.47247	5.24668
457	LOC_Os03g58160	Os03g0795900	HSF	1.75782	1.23339
458	LOC_Os03g12370	Os03g0224700	HSF	2.23113	2.28885
459	LOC_Os09g28200	Os09g0455200	HSF	-5.52177	-10.3074
460	LOC_Os10g28340	Os10g0419300	HSF	0.124468	1.84725
461	LOC_Os03g06630	Os03g0161900	HSF	-0.528372	2.32082
462	LOC_Os03g25120	Os03g0366800	HSF	-3.3322	-5.4349
463	LOC_Os06g36930	Os06g0565200	HSF	-11.8647	0
464	LOC_Os01g39020	Os01g0571300	HSF	-3.09961	-1.26852
465	LOC_Os03g53340	Os03g0745000	HSF	-5.24256	1.69817
466	LOC_Os01g54550	Os01g0749300	HSF	2.324	0.322326
467	LOC_Os06g35960	Os06g0553100	HSF	2.77073	1.29594
468	LOC_Os02g58210	Os02g0828900	Jumonji	-2.83824	-3.01348
469	LOC_Os03g31594	Os03g0430100	Jumonji	1.04338	0.394193
470	LOC_Os02g46930	Os02g0696700	Jumonji	1.35472	-0.230115
471	LOC_Os10g42690	Os10g0577600	Jumonji	2.15249	0.0563978
472	LOC_Os03g27250	Os03g0389900	Jumonji	2.4121	0.333505
473	LOC_Os05g23670	Os05g0302300	Jumonji	1.3211	-0.134276
474	LOC_Os12g32620	Os12g0510900	LIM	-5.99278	-2.43491
475	LOC_Os07g40000	Os07g0589000	LOB	3.84523	3.79469
476	LOC_Os03g45750	Os03g0659700	LOB	-3.55315	-0.599885
477	LOC_Os02g56880	Os02g0813800	LUG	-1.64744	-1.38113
478	LOC_Os04g43130	Os04g0510200	LUG	-1.11533	-0.402585
479	LOC_Os07g01820	Os07g0108900	MADS	1.82165	1.10874
480	LOC_Os06g49840	Os06g0712700	MADS	0.07692	1.04259
481	LOC_Os08g41960	Os08g0531900	MADS	-1.53945	-1.13015
482	LOC_Os01g66030	Os01g0883100	MADS	2.23235	0.631167
483	LOC_Os03g08754	Os03g0186600	MADS	3.46605	5.85428
484	LOC_Os02g52340	Os02g0761000	MADS	1.02163	0.604073
485	LOC_Os06g11330	Os06g0217300	MADS	1.09588	0.41721
486	LOC_Os10g39130	Os10g0536100	MADS	1.20885	0.765278
487	LOC_Os07g41370	Os07g0605200	MADS	1.4876	0.146301
488	LOC_Os08g38590	Os08g0494100	MADS	2.9866	3.15969
489	LOC_Os08g27850	Os08g0366100	MBF1	1.65061	1.75579
490	LOC_Os06g39240	Os06g0592500	MBF1	-4.12737	-0.892097
491	LOC_Os02g51460	Os02g0749900	mTERF	-1.21825	-0.700504
492	LOC_Os02g54200	Os02g0783100	mTERF	-1.54439	-0.549071
493	LOC_Os11g14130	Os11g0246100	mTERF	-1.56157	-1.05898
494	LOC_Os02g36780	Os02g0577501	mTERF	-1.78855	-0.129537
495	LOC_Os07g22670	Os07g0409400	mTERF	-1.96589	-0.408932
496	LOC_Os11g09990	Os11g0206200	mTERF	-2.42022	0.15949
497	LOC_Os11g10040	Os11g0206600	mTERF	-2.65544	-0.299201
498	LOC_Os11g10000	Os11g0206400	mTERF	-4.89354	-0.680637
499	LOC_Os01g18240	Os01g0285300	MYB	-1.12667	-1.76246
500	LOC_Os01g49160	Os01g0685400	MYB	-1.2945	-4.73763
501	LOC_Os12g13570	Os12g0238000	MYB	-1.77578	-1.68951
502	LOC_Os01g50720	Os01g0702700	MYB	-2.92768	-1.7998
503	LOC_Os09g36730	Os09g0538400	MYB	-2.69808	-2.70109
504	LOC_Os05g04820	Os05g0140100	MYB	-3.92896	-3.67334
505	LOC_Os01g36460	Os01g0545100	MYB	-4.05386	-8.05971
506	LOC_Os08g05520	Os08g0151300	MYB	-4.78977	-2.06557
507	LOC_Os02g46780	Os02g0695200	MYB	-4.85938	-4.81396
508	LOC_Os02g49986	Os02g0732600	MYB	-4.50139	-2.1694
509	LOC_Os01g12860	Os01g0229000	MYB	-4.66196	-3.84166
510	LOC_Os11g45740	Os11g0684000	MYB	3.30406	3.40431
511	LOC_Os01g65370	Os01g0874300	MYB	3.1482	1.22048
512	LOC_Os03g20090	Os03g0315400	MYB	3.84102	4.90878
513	LOC_Os02g40530	Os02g0618400	MYB	3.0786	2.49928
514	LOC_Os06g14670	Os06g0258000	MYB	3.42539	1.03385
515	LOC_Os01g09590	Os01g0191900	MYB	1.81158	2.91853
516	LOC_Os12g37690	Os12g0564100	MYB	15.0641	8.89908
517	LOC_Os04g43680	Os04g0517100	MYB	2.41597	1.96573
518	LOC_Os09g24800	Os09g0414300	MYB	2.26113	1.49808
519	LOC_Os01g64360	Os01g0863300	MYB	3.58578	3.66002
520	LOC_Os06g02250	Os06g0112700	MYB	-5.30242	-11.6535
521	LOC_Os05g38460	Os05g0459000	MYB	2.9168	-2.78586
522	LOC_Os01g51260	Os01g0709000	MYB	-2.74133	-9.03898
523	LOC_Os02g51799	Os02g0754400	MYB	-7.49535	-9.31647
524	LOC_Os06g43090	Os06g0637500	MYB	8.71706	1.15122
525	LOC_Os01g19330	Os01g0298400	MYB	0.078713	2.27542
526	LOC_Os01g74410	Os01g0975300	MYB	1.06186	1.57269
527	LOC_Os01g03720	Os01g0128000	MYB	9.32088	4.00524
528	LOC_Os01g19970	Os01g0305900	MYB	0.507438	4.09543
529	LOC_Os04g45020	Os04g0532800	MYB	-0.305538	4.17543
530	LOC_Os11g47460	Os11g0700500	MYB	-4.00321	5.14396
531	LOC_Os08g33150	Os08g0428200	MYB	-1.59544	-0.590286
532	LOC_Os12g07640	Os12g0175400	MYB	-2.5727	-1.0225
533	LOC_Os02g36890	Os02g0579300	MYB	-3.71212	-5.29253
534	LOC_Os08g33800	Os08g0435700	MYB	-8.90897	-2.00102
535	LOC_Os01g59660	Os01g0812000	MYB	1.51835	0.666814
536	LOC_Os03g38210	Os03g0578900	MYB	9.19155	2.19721
537	LOC_Os12g37970	Os12g0567300	MYB	3.7331	-0.0546807
538	LOC_Os03g51110	Os03g0720800	MYB	2.64575	0.395311
539	LOC_Os07g37210	Os07g0558100	MYB	3.17171	1.81779
540	LOC_Os07g48870	Os07g0688200	MYB	4.70406	5.51189
541	LOC_Os04g42950	Os04g0508500	MYB	1.85248	5.84561
542	LOC_Os01g62410	Os01g0841500	MYB	1.05824	0.0594861
543	LOC_Os11g10130	Os11g0207600	MYB	2.40547	-1.13425
544	LOC_Os09g23620	Os09g0401000	MYB	1.25846	-0.340936
545	LOC_Os02g41510	Os02g0624300	MYB	1.44238	2.06027
546	LOC_Os09g01960	Os09g0106700	MYB	1.49997	1.81586
547	LOC_Os05g04210	Os05g0132700	MYB	9.51755	3.05518
548	LOC_Os01g04930	Os01g0142500	MYB	2.33075	0.658852
549	LOC_Os07g44090	Os07g0634900	MYB-related	-2.92935	-2.75111
550	LOC_Os01g09280	Os01g0187900	MYB-related	4.08723	3.40801
551	LOC_Os01g09640	Os01g0192300	MYB-related	1.1356	1.12416
552	LOC_Os02g46030	Os02g0685200	MYB-related	2.87991	1.3357
553	LOC_Os01g44390	Os01g0635200	MYB-related	5.184	3.64222
554	LOC_Os10g41200	Os10g0561400	MYB-related	2.19163	1.07083
555	LOC_Os10g41260	Os10g0562100	MYB-related	0.384827	1.52844
556	LOC_Os05g07010	Os05g0162800	MYB-related	1.38057	11.5379
557	LOC_Os02g17190	Os02g0271900	MYB-related	-1.81551	0.459528
558	LOC_Os05g51160	Os05g0589400	MYB-related	-3.0165	-3.93182
559	LOC_Os04g30890	Os04g0377932	MYB-related	1.41864	0.863005
560	LOC_Os09g31454	Os09g0491644	MYB-related	1.25277	-0.324826
561	LOC_Os01g47370	Os01g0663051	MYB-related	13.6647	0
562	LOC_Os03g51220	Os03g0722100	MYB-related	1.11222	0.0784658
563	LOC_Os07g30130	Os07g0484700	MYB-related	1.114	0.94574
564	LOC_Os03g31230	Os03g0425800	MYB-related	1.80383	0.663357
565	LOC_Os06g01670	Os06g0105800	MYB-related	2.25185	0.539485
566	LOC_Os01g40670	Os01g0589300	MYB-related	1.07247	0.542273
567	LOC_Os06g45840	Os06g0669700	MYB-related	1.51441	0.0813046
568	LOC_Os04g58020	Os04g0676700	MYB-related	1.54462	0.819412
569	LOC_Os06g51260	Os06g0728700	MYB-related	4.09355	-1.08583
570	LOC_Os08g04840	Os08g0144000	MYB-related	1.90553	-0.625816
571	LOC_Os05g50340	Os05g0579600	MYB-related	15.5196	8.53176
572	LOC_Os03g42630	Os03g0624600	NAC	-2.62151	-1.65678
573	LOC_Os06g04090	Os06g0131700	NAC	-2.82004	-1.50648
574	LOC_Os09g38010	Os09g0552900	NAC	-3.1913	-3.4927
575	LOC_Os09g38000	Os09g0552800	NAC	-4.59275	-10.6315
576	LOC_Os11g03300	Os11g0126900	NAC	2.61627	2.42017
577	LOC_Os01g66120	Os01g0884300	NAC	5.43774	2.80268
578	LOC_Os12g03050	Os12g0123800	NAC	2.40819	1.86801
579	LOC_Os10g42130	Os10g0571600	NAC	4.5122	1.49485
580	LOC_Os02g56600	Os02g0810900	NAC	3.04838	1.90085
581	LOC_Os12g03040	Os12g0123700	NAC	4.15347	3.43735
582	LOC_Os05g34830	Os05g0421600	NAC	4.03801	1.5513
583	LOC_Os09g32260	Os09g0497900	NAC	3.66464	2.65154
584	LOC_Os01g15640	Os01g0261200	NAC	2.69603	2.14155
585	LOC_Os06g51070	Os06g0726300	NAC	3.36904	3.15087
586	LOC_Os02g36880	Os02g0579000	NAC	2.87104	1.80379
587	LOC_Os06g46270	Os06g0675600	NAC	3.61854	2.08665
588	LOC_Os11g08210	Os11g0184900	NAC	3.62892	3.19666
589	LOC_Os03g04070	Os03g0133000	NAC	3.72998	4.20821
590	LOC_Os12g29330	Os12g0477400	NAC	4.20733	1.78869
591	LOC_Os08g33670	Os08g0433500	NAC	7.72564	7.31734
592	LOC_Os09g32040	Os09g0493700	NAC	1.44276	1.14297
593	LOC_Os03g21030	Os03g0327100	NAC	2.58683	1.65565
594	LOC_Os10g21560	Os10g0359500	NAC	1.70778	2.0501
595	LOC_Os05g48850	Os05g0563000	NAC	-3.76654	-1.0515
596	LOC_Os08g02300	Os08g0115800	NAC	-0.728171	-1.78052
597	LOC_Os02g34970	Os02g0555300	NAC	-0.43622	1.13966
598	LOC_Os08g01330	Os08g0103900	NAC	0.22931	1.93392
599	LOC_Os03g01870	Os03g0109000	NAC	8.32092	11.9474
600	LOC_Os03g56580	Os03g0777000	NAC	2.65954	2.97769
601	LOC_Os07g12340	Os07g0225300	NAC	-2.20685	1.11039
602	LOC_Os04g43560	Os04g0515900	NAC	-2.38666	-0.304101
603	LOC_Os03g03540	#N/A	NAC	-2.46921	-1.48796
604	LOC_Os03g12120	Os03g0221300	NAC	-2.56661	0.0302862
605	LOC_Os10g38834	Os10g0532000	NAC	-4.60271	-5.13416
606	LOC_Os12g23090	Os12g0419600	NAC	-3.25521	0
607	LOC_Os05g34600	Os05g0418800	NAC	3.14334	0.0411553
608	LOC_Os02g57650	Os02g0822400	NAC	1.65371	-0.00938963
609	LOC_Os07g37920	Os07g0566500	NAC	6.72515	4.0112
610	LOC_Os08g02160	#N/A	NAC	2.11133	0.316627
611	LOC_Os07g48550	Os07g0684800	NAC	3.32013	0.919087
612	LOC_Os08g44820	Os08g0562200	NAC	2.23558	0.232675
613	LOC_Os05g10620	Os05g0194500	NAC	3.37535	-8.12263
614	LOC_Os07g48450	Os07g0683200	NAC	7.49791	3.05254
615	LOC_Os03g21060	Os03g0327800	NAC	10.5008	6.30376
616	LOC_Os01g70110	Os01g0925400	NAC	1.01636	-0.518284
617	LOC_Os01g64310	Os01g0862800	NAC	2.49957	2.40527
618	LOC_Os05g37080	Os05g0442700	NAC	5.30834	2.42955
619	LOC_Os08g06140	Os08g0157900	NAC	1.92287	0.980106
620	LOC_Os10g27360	Os10g0413700	NAC	3.79471	1.55122
621	LOC_Os01g60810	Os01g0823500	OFP	-1.56462	-2.37667
622	LOC_Os01g12690	Os01g0226700	OFP	-5.09642	-4.82423
623	LOC_Os11g05770	Os11g0156300	OFP	-2.76	-3.25371
624	LOC_Os01g43610	Os01g0625900	OFP	-4.75009	-2.71177
625	LOC_Os11g05780	Os11g0156401	OFP	-0.613544	-3.74774
626	LOC_Os04g48830	Os04g0577700	OFP	-2.83856	-0.586412
627	LOC_Os03g50860	Os03g0717700	Orphans	-1.70077	-1.03065
628	LOC_Os08g08120	Os08g0178800	Orphans	-2.57865	-3.01675
629	LOC_Os02g35180	Os02g0557800	Orphans	1.15749	1.89867
630	LOC_Os01g72330	Os01g0952500	Orphans	2.20703	1.88334
631	LOC_Os04g57720	Os04g0673300	Orphans	2.23396	1.59984
632	LOC_Os11g04720	Os11g0143300	Orphans	1.56824	3.01779
633	LOC_Os04g45690	Os04g0540200	Orphans	3.51688	3.7866
634	LOC_Os02g43170	Os02g0646200	Orphans	2.08186	1.90051
635	LOC_Os03g42820	Os03g0626600	Orphans	2.14121	1.23093
636	LOC_Os10g32900	Os10g0466500	Orphans	2.25928	1.69773
637	LOC_Os02g50480	Os02g0738400	Orphans	-0.386154	-1.0657
638	LOC_Os02g53360	Os02g0773600	Orphans	-5.13232	-9.2469
639	LOC_Os09g35880	Os09g0527900	Orphans	-0.0417008	-1.08966
640	LOC_Os05g51690	Os05g0595300	Orphans	0.76893	1.9162
641	LOC_Os12g04500	Os12g0139400	Orphans	1.00868	2.80831
642	LOC_Os04g08740	Os04g0169100	Orphans	-1.19978	-0.240416
643	LOC_Os04g28040	Os04g0347900	Orphans	-3.24846	0.822614
644	LOC_Os05g11510	Os05g0204600	Orphans	-1.56877	-1.63671
645	LOC_Os02g05470	Os02g0148000	Orphans	-3.72713	-0.73141
646	LOC_Os01g69920	Os01g0923700	Orphans	1.57968	0.0530798
647	LOC_Os02g07930	Os02g0175950	Orphans	1.39406	0.95851
648	LOC_Os06g49880	Os06g0713000	Orphans	2.31894	5.1995
649	LOC_Os06g05890	Os06g0152200	Orphans	1.45751	0.764003
650	LOC_Os03g16090	Os03g0267800	Orphans	2.47213	0.453818
651	LOC_Os06g08400	Os06g0182500	Orphans	1.28438	0.781434
652	LOC_Os01g01960	Os01g0109700	Orphans	1.61903	0.0748402
653	LOC_Os12g40490	Os12g0596800	Orphans	1.89011	0.607803
654	LOC_Os06g05350	Os06g0145800	PBF-2-like	-3.03972	-0.431147
655	LOC_Os06g08790	Os06g0187000	PHD	-2.49119	-2.51735
656	LOC_Os04g35430	Os04g0433900	PHD	-5.0088	-4.43438
657	LOC_Os09g38440	Os09g0556700	PHD	-3.70958	-1.85426
658	LOC_Os08g32620	Os08g0421900	PHD	-1.34219	0.445631
659	LOC_Os04g59510	Os04g0691700	PHD	-1.61886	-0.371688
660	LOC_Os03g50780	Os03g0716200	PHD	-2.01942	-0.174276
661	LOC_Os11g18770	Os11g0292050	PHD	-1.09551	-0.308714
662	LOC_Os03g19190	Os03g0304400	PHD	1.01704	0.598742
663	LOC_Os07g49030	Os07g0690300	PHD	1.08673	-0.345381
664	LOC_Os11g06130	Os11g0160100	PHD	2.25908	-6.61977
665	LOC_Os05g03430	Os05g0125000	PHD	1.4755	0.620406
666	LOC_Os06g41930	Os06g0624900	PLATZ	5.07453	4.4381
667	LOC_Os10g42410	Os10g0574700	PLATZ	1.99683	1.34433
668	LOC_Os02g46610	Os02g0692700	PLATZ	2.44621	1.95946
669	LOC_Os08g44620	Os08g0560300	PLATZ	-5.43497	-2.4119
670	LOC_Os06g45540	Os06g0666100	PLATZ	-6.21249	-10.3846
671	LOC_Os11g05930	Os11g0157600	Pseudo ARR-B	1.97586	1.1059
672	LOC_Os02g40510	Os02g0618200	Pseudo ARR-B	0.429231	1.09423
673	LOC_Os09g36220	Os09g0532400	Pseudo ARR-B	-8.59791	1.2031
674	LOC_Os03g17570	Os03g0284100	Pseudo ARR-B	1.48681	0.830717
675	LOC_Os03g57130	Os03g0784800	Rcd1-like	0.498052	1.00861
676	LOC_Os04g47640	Os04g0564000	RWP-RK	-9.33462	-2.69137
677	LOC_Os03g03900	Os03g0131100	RWP-RK	3.32821	1.16763
678	LOC_Os01g13540	Os01g0236700	RWP-RK	2.83256	1.9301
679	LOC_Os04g41850	Os04g0495800	RWP-RK	2.5171	1.69079
680	LOC_Os09g37710	Os09g0549450	RWP-RK	2.33239	1.25771
681	LOC_Os06g12360	Os06g0228900	RWP-RK	-0.594856	1.54796
682	LOC_Os01g14420	Os01g0246500	RWP-RK	1.65429	-0.126511
683	LOC_Os04g33420	Os04g0408900	S1Fa-like	1.95173	-0.365656
684	LOC_Os07g32170	#N/A	SBP	-4.92264	-2.32813
685	LOC_Os06g44860	Os06g0659100	SBP	-5.16849	-9.49835
686	LOC_Os02g04680	Os02g0139400	SBP	-1.43829	-0.396653
687	LOC_Os04g56170	Os04g0656500	SBP	-2.11165	-2.49069
688	LOC_Os09g31438	Os09g0491532	SBP	-2.56208	-1.53556
689	LOC_Os09g32944	Os09g0507100	SBP	-3.05042	-1.89461
690	LOC_Os11g30370	Os11g0496600	SBP	-3.39461	-0.862227
691	LOC_Os05g33810	Os05g0408200	SBP	1.1395	-0.359574
692	LOC_Os01g69830	Os01g0922600	SBP	1.32646	-0.319925
693	LOC_Os06g16390	Os06g0275500	SET	-1.69036	-1.54577
694	LOC_Os09g24530	Os09g0411650	SET	-1.73731	0.290487
695	LOC_Os05g50980	Os05g0587200	SET	-2.19939	-0.158064
696	LOC_Os07g28840	Os07g0471100	SET	-1.21055	-0.0838781
697	LOC_Os08g14660	Os08g0244400	SET	-2.5631	0.27149
698	LOC_Os08g45130	Os08g0565700	SET	-4.14484	-0.55377
699	LOC_Os05g50930	Os05g0586600	Sigma70-like	2.04399	-2.21188
700	LOC_Os05g51150	Os05g0589200	Sigma70-like	0.261007	1.83261
701	LOC_Os11g26160	Os11g0448400	Sigma70-like	-2.40464	-0.596537
702	LOC_Os03g16430	Os03g0271100	Sigma70-like	-2.42848	0.659074
703	LOC_Os02g52510	Os02g0762800	SNF2	-3.01429	-1.73023
704	LOC_Os03g51230	Os03g0722400	SNF2	-3.56875	-2.22378
705	LOC_Os09g27060	Os09g0442700	SNF2	-4.40374	-4.30788
706	LOC_Os04g53720	Os04g0629300	SNF2	2.74005	1.47467
707	LOC_Os07g44800	Os07g0642400	SNF2	-0.922656	1.02556
708	LOC_Os02g32570	Os02g0527100	SNF2	-1.28661	9.47568
709	LOC_Os05g32610	Os05g0392400	SNF2	-2.32482	-0.23889
710	LOC_Os07g40730	Os07g0598300	SNF2	-3.46809	-0.807445
711	LOC_Os01g57110	Os01g0779400	SNF2	1.68011	0.508916
712	LOC_Os05g05230	Os05g0144300	SNF2	1.13347	0.327579
713	LOC_Os08g08220	Os08g0180300	SNF2	1.2775	0.31732
714	LOC_Os01g72490	Os01g0954500	SRS	2.63208	0
715	LOC_Os02g03730	Os02g0130000	SWI/SNF-BAF60b	-1.03693	0.558543
716	LOC_Os12g32280	Os12g0507500	SWI/SNF-BAF60b	-3.16076	-0.0516879
717	LOC_Os04g31320	Os04g0382100	SWI/SNF-BAF60b	1.16	-0.122117
718	LOC_Os02g51880	Os02g0755200	SWI/SNF-SWI3	-1.84517	0
719	LOC_Os04g47270	Os04g0560300	SWI/SNF-SWI3	-1.97267	-0.444148
720	LOC_Os01g66890	Os01g0893400	TAZ	4.62603	3.78077
721	LOC_Os06g49130	Os06g0704800	TAZ	1.70444	1.66874
722	LOC_Os01g14370	Os01g0246100	TAZ	1.06198	0.416538
723	LOC_Os03g57190	Os03g0785800	TCP	-2.58591	-2.2305
724	LOC_Os07g05720	Os07g0152000	TCP	-2.78645	-2.30814
725	LOC_Os06g12230	Os06g0226700	TCP	-2.80718	-1.79668
726	LOC_Os11g07460	Os11g0175700	TCP	-3.37509	-2.19598
727	LOC_Os02g51280	Os02g0747400	TCP	-4.05835	-2.39397
728	LOC_Os01g69980	Os01g0924400	TCP	1.19142	1.17256
729	LOC_Os12g07480	Os12g0173300	TCP	2.82118	1.64953
730	LOC_Os08g43160	Os08g0544800	TCP	1.51873	1.0142
731	LOC_Os12g42190	Os12g0616400	TCP	-2.79044	-3.8522
732	LOC_Os02g42380	Os02g0635800	TCP	-5.65184	-4.24084
733	LOC_Os05g43760	Os05g0513100	TCP	-3.05985	0.215316
734	LOC_Os04g11830	Os04g0194600	TCP	-1.91798	0.243459
735	LOC_Os01g11550	Os01g0213800	TCP	-3.29454	-1.53681
736	LOC_Os03g28940	Os03g0402800	Tify	3.24561	2.64705
737	LOC_Os10g25290	Os10g0392400	Tify	3.35982	2.69384
738	LOC_Os03g08330	Os03g0181100	Tify	3.15794	4.98093
739	LOC_Os03g08310	Os03g0180800	Tify	4.00224	3.89305
740	LOC_Os09g26780	Os09g0439200	Tify	4.31704	3.78338
741	LOC_Os07g42370	Os07g0615200	Tify	1.73069	0.915793
742	LOC_Os03g08320	Os03g0180900	Tify	5.73799	3.9083
743	LOC_Os04g32480	Os04g0395800	Tify	6.65772	5.34977
744	LOC_Os10g25230	Os10g0391400	Tify	2.17507	6.65624
745	LOC_Os04g55920	Os04g0653000	Tify	1.33857	0.00976251
746	LOC_Os03g46440	Os03g0667100	TRAF	1.7812	3.41992
747	LOC_Os08g01320	Os08g0103600	TRAF	1.05402	1.08871
748	LOC_Os04g40630	Os04g0482300	TRAF	1.57442	3.46642
749	LOC_Os04g35370	Os04g0433100	TRAF	-0.312761	-2.10599
750	LOC_Os11g02070	Os11g0111900	TRAF	-0.971852	-2.40062
751	LOC_Os12g02030	Os12g0111500	TRAF	0.696245	-2.48192
752	LOC_Os08g38700	Os08g0495500	TRAF	3.05503	0.668751
753	LOC_Os08g37810	Os08g0484700	Trihelix	-1.17935	-1.24881
754	LOC_Os02g43300	Os02g0648300	Trihelix	-1.70253	-2.30527
755	LOC_Os03g02240	Os03g0113500	Trihelix	-4.5328	-3.47146
756	LOC_Os02g01380	Os02g0104500	Trihelix	-4.65861	-4.01489
757	LOC_Os04g45750	Os04g0541100	Trihelix	6.60945	-1.15889
758	LOC_Os01g48320	Os01g0674000	Trihelix	0.0535898	1.87584
759	LOC_Os05g03740	Os05g0128000	Trihelix	3.10749	1.41225
760	LOC_Os05g48690	Os05g0560600	Trihelix	1.77044	0.646166
761	LOC_Os05g36190	Os05g0437900	TUB	2.7387	1.70348
762	LOC_Os05g43850	Os05g0514300	TUB	0.819359	1.01631
763	LOC_Os04g59130	Os04g0687900	TUB	-0.0140641	1.49965
764	LOC_Os01g64700	Os01g0866800	TUB	1.70119	0.371032
765	LOC_Os05g48670	Os05g0560400	TUB	1.64027	0.531195
766	LOC_Os07g47110	Os07g0667000	TUB	1.36773	-0.212014
767	LOC_Os08g01290	Os08g0103300	TUB	1.42577	-0.00658946
768	LOC_Os01g57240	Os01g0780800	ULT	2.623	1.08111
769	LOC_Os01g54930	Os01g0753000	VOZ	1.87905	0.17471
770	LOC_Os04g39570	Os04g0471700	WRKY	-3.9283	-4.23794
771	LOC_Os05g50610	Os05g0583000	WRKY	5.42158	6.02657
772	LOC_Os11g29870	Os11g0490900	WRKY	7.10716	4.11978
773	LOC_Os12g32250	Os12g0507300	WRKY	3.22929	1.12733
774	LOC_Os01g14440	Os01g0246700	WRKY	5.14982	4.66205
775	LOC_Os01g43650	Os01g0626400	WRKY	5.26106	4.74825
776	LOC_Os03g55080	Os03g0758000	WRKY	4.87282	3.71742
777	LOC_Os12g02400	#N/A	WRKY	3.07452	2.66957
778	LOC_Os01g60600	Os01g0821300	WRKY	3.08562	5.59894
779	LOC_Os05g25770	Os05g0322900	WRKY	3.16656	5.86606
780	LOC_Os01g54600	Os01g0750100	WRKY	3.29337	2.67184
781	LOC_Os08g38990	Os08g0499300	WRKY	3.35169	2.40063
782	LOC_Os04g21950	Os04g0287400	WRKY	3.42467	2.26022
783	LOC_Os11g02480	Os11g0116900	WRKY	3.89365	1.99218
784	LOC_Os05g09020	Os05g0183100	WRKY	4.03819	1.855
785	LOC_Os05g46020	Os05g0537100	WRKY	5.23229	2.95573
786	LOC_Os01g09100	Os01g0186000	WRKY	6.90034	3.33171
787	LOC_Os03g53050	Os03g0741400	WRKY	1.93708	1.14634
788	LOC_Os02g08440	Os02g0181300	WRKY	1.95255	3.21222
789	LOC_Os05g27730	Os05g0343400	WRKY	2.22013	2.02599
790	LOC_Os01g61080	Os01g0826400	WRKY	2.46981	2.49531
791	LOC_Os08g09900	Os08g0198900	WRKY	-3.37575	1.79683
792	LOC_Os10g42850	Os10g0579400	WRKY	-1.21989	3.18118
793	LOC_Os09g16510	Os09g0334500	WRKY	0.997669	5.09568
794	LOC_Os07g48260	Os07g0680400	WRKY	-2.12608	0.917184
795	LOC_Os05g39720	Os05g0474800	WRKY	3.15881	1.58813
796	LOC_Os01g18584	Os01g0289600	WRKY	3.6068	1.25289
797	LOC_Os01g53260	Os01g0734000	WRKY	1.94831	-6.21226
798	LOC_Os01g09080	Os01g0185900	WRKY	2.06083	0.568513
799	LOC_Os04g51560	Os04g0605100	WRKY	2.17256	0.420074
800	LOC_Os01g47560	Os01g0665500	WRKY	1.99096	0.855468
801	LOC_Os12g02420	Os12g0116400	WRKY	2.53747	-6.85792
802	LOC_Os03g55164	Os03g0758900	WRKY	1.32317	0.470862
803	LOC_Os01g51690	Os01g0714800	WRKY	10.4517	4.89488
804	LOC_Os05g04640	Os05g0137500	WRKY	2.76494	1.03973
805	LOC_Os01g43550	Os01g0624700	WRKY	1.48262	6.99008
806	LOC_Os09g30400	Os09g0481700	WRKY	1.51701	0.235167
807	LOC_Os11g02470	Os11g0116600	WRKY	3.80962	6.26123
808	LOC_Os01g46800	Os01g0656400	WRKY	4.76901	3.24507
809	LOC_Os09g25060	Os09g0417600	WRKY	4.52264	8.75158
810	LOC_Os02g26430	Os02g0462800	WRKY	5.77175	4.34453
811	LOC_Os05g50700	#N/A	WRKY	5.48155	5.20438
812	LOC_Os05g14370	Os05g0233100	WRKY	9.27554	5.24982
813	LOC_Os01g44430	Os01g0635550	zf-HD	5.30185	5.0096
814	LOC_Os03g50920	Os03g0718500	zf-HD	-9.41349	-2.35742
815	LOC_Os09g24810	Os09g0414500	zf-HD	1.72809	1.86769
