# Supplementary material for: Gene Expression Dynamics in Rice Peduncles at the Heading Stage
Source: Front Genet. 2020 Dec 3;11:584678. doi: 10.3389/fgene.2020.584678 (PMC7744745; doi:10.3389/fgene.2020.584678)
Supplement: Supplementary Table 4 — List of differentially expressed genes in rice peduncles overlapping with anther/pollen associated genes extracted from RiceAntherNet, funRiceGenes and OGRO databases. [file Table_4.XLSX]

## Sheet: Anther and Pollen
Supplementary Table S4. List of differentially expressed genes in rice peduncles overlapping with anther/pollen associated genes extracted from RiceAntherNet, funRiceGenes and ORGO databases.
S. No.	RAP (Os ID)	MSU (LOC_Os ID)	Differential Expression	Gene Name	Function
1	Os02g0255100	LOC_Os02g15594	Higher expression in EP in both Pokkali and Swarna	DCW11	protein phosphatase 2C, putative, expressed
2	Os11g0696200	LOC_Os11g47330	Higher expression in EP in both Pokkali and Swarna	EDT1	ATP-grasp domain containing protein, expressed
3	Os08g0535200	LOC_Os08g42350	Higher expression in EP in both Pokkali and Swarna	Os8N3,xa13,OsSWEET11	nodulin MtN3 family protein, putative, expressed
4	Os01g0836600	LOC_Os01g61940	Higher expression in EP in both Pokkali and Swarna	OsABCG3	white-brown complex homolog protein, putative, expressed
5	Os12g0555600	LOC_Os12g36890	Higher expression in EP in both Pokkali and Swarna	OsCD1,OsCSLD4,NRL1,ND1,sle1,DNL1	CSLD4 - cellulose synthase-like family D, expressed
6	Os10g0369000	LOC_Os10g22380	Higher expression in EP in both Pokkali and Swarna	OsERS1	glutamyl-tRNA synthetase, cytoplasmic, putative, expressed
7	Os05g0370600	LOC_Os05g30750	Higher expression in EP in both Pokkali and Swarna	OsFTIP7	anthranilate phosphoribosyltransferase, putative, expressed
8	Os07g0592600	LOC_Os07g40290	Higher expression in EP in both Pokkali and Swarna	OsGH3.8,OsGH3-8,OsMGH3	OsGH3
9	Os12g0622500	LOC_Os12g42760	Higher expression in EP in both Pokkali and Swarna	OsSpo11-4,OsSPO11D	type IIB DNA topoisomerase, putative, expressed
10	Os03g0263600	LOC_Os03g15710	Higher expression in EP in both Pokkali and Swarna	OsSTRL2	strictosidine synthase, putative, expressed
11	Os03g0661300	LOC_Os03g45920	Higher expression in EP in both Pokkali and Swarna	OsTUB8	tubulin/FtsZ domain containing protein, putative, expressed
12	Os07g0604800	LOC_Os07g41360	Higher expression in EP in both Pokkali and Swarna	OsUAM3	alpha-1,4-glucan-protein synthase, putative, expressed
13	Os08g0137400	LOC_Os08g04310	Higher expression in EP in both Pokkali and Swarna	OsUCL23	plastocyanin-like domain containing protein, putative, expressed
14	Os01g0130400	LOC_Os01g03950	Higher expression in EP in both Pokkali and Swarna	#N/A	glycosyl hydrolase, family 31, putative, expressed
15	Os01g0170300	LOC_Os01g07560	Higher expression in EP in both Pokkali and Swarna	#N/A	receptor-like protein kinase 2 precursor, putative, expressed
16	Os01g0323000	LOC_Os01g21960	Higher expression in EP in both Pokkali and Swarna	#N/A	serine/threonine-protein kinase, putative, expressed
17	Os01g0514700	LOC_Os01g33090	Higher expression in EP in both Pokkali and Swarna	#N/A	expressed protein
18	Os01g0631700	LOC_Os01g44110	Higher expression in EP in both Pokkali and Swarna	#N/A	serine/threonine-protein kinase, putative, expressed
19	Os01g0756600	LOC_Os01g55190	Higher expression in EP in both Pokkali and Swarna	#N/A	expressed protein
20	Os01g0957100	LOC_Os01g72700	Higher expression in EP in both Pokkali and Swarna	#N/A	expressed protein
21	Os02g0653200	LOC_Os02g43660	Higher expression in EP in both Pokkali and Swarna	#N/A	plastocyanin-like domain containing protein, putative, expressed
22	Os02g0720900	LOC_Os02g48900	Higher expression in EP in both Pokkali and Swarna	#N/A	aspartic proteinase nepenthesin-1 precursor, putative, expressed
23	Os02g0730400	LOC_Os02g49770	Higher expression in EP in both Pokkali and Swarna	#N/A	NHL repeat-containing protein, putative, expressed
24	Os02g0777400	LOC_Os02g53720	Higher expression in EP in both Pokkali and Swarna	OsER2	phytosulfokine receptor precursor, putative, expressed
25	Os02g0794500	LOC_Os02g55130	Higher expression in EP in both Pokkali and Swarna	#N/A	OsSCP10 - Putative Serine Carboxypeptidase homologue, expressed
26	Os03g0221500	LOC_Os03g12140	Higher expression in EP in both Pokkali and Swarna	#N/A	glucan endo-1,3-beta-glucosidase precursor, putative, expressed
27	Os03g0250200	LOC_Os03g14610	Higher expression in EP in both Pokkali and Swarna	#N/A	HVA22, putative, expressed
28	Os03g0254000	LOC_Os03g14900	Higher expression in EP in both Pokkali and Swarna	#N/A	NB-ARC/LRR disease resistance protein, putative, expressed
29	Os03g0703000	LOC_Os03g49600	Higher expression in EP in both Pokkali and Swarna	#N/A	Os3bglu7 - beta-glucosidase, exo-beta-glucanse, expressed
30	Os03g0703100	LOC_Os03g49610	Higher expression in EP in both Pokkali and Swarna	#N/A	Os3bglu8 - beta-glucosidase, exo-beta-glucansase, high similarity to Os3bglu7, expressed
31	Os03g0756300	LOC_Os03g54910	Higher expression in EP in both Pokkali and Swarna	#N/A	X8 domain containing protein, expressed
32	Os04g0165000	LOC_Os04g08280	Higher expression in EP in both Pokkali and Swarna	#N/A	retrotransposon protein, putative, Ty3-gypsy subclass, expressed
33	Os04g0233400	LOC_Os04g16450	Higher expression in EP in both Pokkali and Swarna	OsPIP2;6	aquaporin protein, putative, expressed
34	Os04g0396800	LOC_Os04g32540	Higher expression in EP in both Pokkali and Swarna	#N/A	OsSCP24 - Putative Serine Carboxypeptidase homologue, expressed
35	Os04g0418800	LOC_Os04g34170	Higher expression in EP in both Pokkali and Swarna	#N/A	retrotransposon protein, putative, unclassified, expressed
36	Os04g0540600	LOC_Os04g45720	Higher expression in EP in both Pokkali and Swarna	#N/A	aldehyde dehydrogenase, putative, expressed
37	Os04g0613200	LOC_Os04g52320	Higher expression in EP in both Pokkali and Swarna	#N/A	QRT3, putative, expressed
38	Os04g0631200	LOC_Os04g53950	Higher expression in EP in both Pokkali and Swarna	#N/A	glycosyl hydrolases family 16 protein, protein, expressed
39	Os04g0685200	LOC_Os04g58840	Higher expression in EP in both Pokkali and Swarna	#N/A	Eukaryotic aspartyl protease domain containing protein, expressed
40	Os04g0689300	LOC_Os04g59310	Higher expression in EP in both Pokkali and Swarna	#N/A	phospholipase C, putative, expressed
41	Os05g0169600	LOC_Os05g07740	Higher expression in EP in both Pokkali and Swarna	#N/A	receptor-like protein kinase 2 precursor, putative, expressed
42	Os05g0394200	LOC_Os05g32760	Higher expression in EP in both Pokkali and Swarna	#N/A	BZIP protein, putative, expressed
43	Os05g0576700	LOC_Os05g50110	Higher expression in EP in both Pokkali and Swarna	#N/A	oleosin, putative, expressed
44	Os06g0643500	LOC_Os06g43600	Higher expression in EP in both Pokkali and Swarna	#N/A	LTPL129 - Protease inhibitor/seed storage/LTP family protein precursor, expressed
45	Os07g0145400	LOC_Os07g05190	Higher expression in EP in both Pokkali and Swarna	#N/A	leucine-rich repeat family protein, putative, expressed
46	Os07g0568700	LOC_Os07g38130	Higher expression in EP in both Pokkali and Swarna	OsFOR1,PGIP	polygalacturonase inhibitor 1 precursor, putative, expressed
47	Os08g0524400	LOC_Os08g41290	Higher expression in EP in both Pokkali and Swarna	#N/A	AIR12, putative, expressed
48	Os08g0562500	LOC_Os08g44840	Higher expression in EP in both Pokkali and Swarna	SLG	transferase family protein, putative, expressed
49	Os09g0423500	LOC_Os09g25570	Higher expression in EP in both Pokkali and Swarna	#N/A	aspartic proteinase, putative, expressed
50	Os09g0456100	LOC_Os09g28300	Higher expression in EP in both Pokkali and Swarna	#N/A	remorin C-terminal domain containing protein, putative, expressed
51	Os02g0182100	LOC_Os02g08500	Higher expression in NP in both Pokkali and Swarna	LEPTO1,OsRR24,DLC1	two-component response regulator, putative, expressed
52	Os04g0683700	LOC_Os04g58710	Higher expression in NP in both Pokkali and Swarna	OsAAE3	AMP-binding domain containing protein, expressed
53	Os06g0130400	LOC_Os06g03990	Higher expression in NP in both Pokkali and Swarna	OsACS6,SSG6	aminotransferase, classes I and II, domain containing protein, expressed
54	Os04g0504000	LOC_Os04g42520	Higher expression in NP in both Pokkali and Swarna	OsAPT2	phosphoribosyl transferase, putative, expressed
55	Os10g0486600	LOC_Os10g34520	Higher expression in NP in both Pokkali and Swarna	OsDim1	mitosis protein dim1, putative, expressed
56	Os03g0216700	LOC_Os03g11734	Higher expression in NP in both Pokkali and Swarna	OsFRDL1	MATE efflux protein, putative, expressed
57	Os04g0401700	LOC_Os04g32920	Higher expression in NP in both Pokkali and Swarna	OsHAK1	potassium transporter, putative, expressed
58	Os02g0802700	LOC_Os02g55910	Higher expression in NP in both Pokkali and Swarna	OsMGD,OsMGD2	monogalactosyldiacylglycerol synthase, putative, expressed
59	Os07g0559700	LOC_Os07g37320	Higher expression in NP in both Pokkali and Swarna	OsMST6	transporter family protein, putative, expressed
60	Os12g0435200	LOC_Os12g24800	Higher expression in NP in both Pokkali and Swarna	OsNCED2	9-cis-epoxycarotenoid dioxygenase 1, chloroplast precursor, putative, expressed
61	Os03g0645900	LOC_Os03g44380	Higher expression in NP in both Pokkali and Swarna	OsNCED3	9-cis-epoxycarotenoid dioxygenase 1, chloroplast precursor, putative, expressed
62	Os07g0666900	LOC_Os07g47100	Higher expression in NP in both Pokkali and Swarna	OsNHX1	transporter, monovalent cation:proton antiporter-2 family, putative, expressed
63	Os07g0673200	LOC_Os07g47590	Higher expression in NP in both Pokkali and Swarna	OsNLA1	expressed protein
64	Os03g0643300	LOC_Os03g44150	Higher expression in NP in both Pokkali and Swarna	OsOAT	aminotransferase, putative, expressed
65	Os03g0170900	LOC_Os03g07480	Higher expression in NP in both Pokkali and Swarna	OsSUT1	sucrose transporter, putativ, expressed
66	Os12g0132400	LOC_Os12g03822	Higher expression in NP in both Pokkali and Swarna	RIP1	WD domain, G-beta repeat domain containing protein, expressed
67	Os01g0768200	LOC_Os01g56230	Higher expression in NP in both Pokkali and Swarna	#N/A	transmembrane protein 56, putative, expressed
68	Os03g0788800	LOC_Os03g57500	Higher expression in NP in both Pokkali and Swarna	#N/A	zinc finger, C3HC4 type domain containing protein, expressed
69	Os04g0244800	LOC_Os04g17100	Higher expression in NP in both Pokkali and Swarna	#N/A	heavy metal-associated domain containing protein, expressed
70	Os04g0584600	LOC_Os04g49510	Higher expression in NP in both Pokkali and Swarna	OsCDPK7	CAMK_CAMK_like
71	Os05g0582800	LOC_Os05g50600	Higher expression in NP in both Pokkali and Swarna	#N/A	OsSCP31 - Putative Serine Carboxypeptidase homologue, expressed
72	Os06g0143700	LOC_Os06g05160	Higher expression in NP in both Pokkali and Swarna	SPDT	sulfate transporter, putative, expressed
73	Os07g0150700	LOC_Os07g05620	Higher expression in NP in both Pokkali and Swarna	OsCIPK23	CAMK_KIN1/SNF1/Nim1_like
74	Os08g0503700	LOC_Os08g39370	Higher expression in NP in both Pokkali and Swarna	#N/A	citrate transporter, putative, expressed
75	Os10g0465700	LOC_Os10g32810	Higher expression in NP in both Pokkali and Swarna	#N/A	beta-amylase, putative, expressed
76	Os11g0207200	LOC_Os11g10100	Higher expression in NP in both Pokkali and Swarna	#N/A	STE_MEKK_ste11_MAP3K
