# Supplementary material for: Gene Expression Dynamics in Rice Peduncles at the Heading Stage
Source: Front Genet. 2020 Dec 3;11:584678. doi: 10.3389/fgene.2020.584678 (PMC7744745; doi:10.3389/fgene.2020.584678)
Supplement: Supplementary Table 5A — Enriched MapMan pathways among upregulated genes in elongating peduncles (EP) of both Pokkali and Swarna plants. [file Table_5.XLSX]

## Sheet: Common-EP
Supplementary Table S5a. Enriched MapMan pathways among upregulated genes in elongating peduncles (EP) of both Pokkali and Swarna plants.
S. No.	Pathway	Gene Count	P-value	Q-value
1	31.1 cell.organisation	69	4.1e-30	4.223e-28
2	10.5 cell wall.cell wall proteins	16	2.57694e-12	1.32712e-10
3	29.4 protein.postranslational modification	83	6.17917e-12	2.12152e-10
4	10.2 cell wall.cellulose synthesis	16	7.84433e-11	2.01991e-09
5	26.28 misc.GDSL-motif lipase	17	9.47021e-08	1.62572e-06
6	26.12 misc.peroxidases	17	9.47021e-08	1.62572e-06
7	28.1 DNA.synthesis/chromatin structure	37	4.03597e-07	5.93864e-06
8	27.3 RNA.regulation of transcription	135	4.65853e-07	5.99786e-06
9	10.6 cell wall.degradation	15	7.60919e-07	8.7083e-06
10	31.3 cell.cycle	16	1.14634e-06	1.18073e-05
11	17.2 hormone metabolism.auxin	19	1.58283e-06	1.4821e-05			43.5
12	10.7 cell wall.modification	13	2.29444e-06	1.96939e-05			46.3
13	26.4 misc.beta 1,3 glucan hydrolases	13	6.06068e-06	4.80192e-05
14	26.3 misc.gluco-, galacto- and mannosidases	13	0.00011185	0.000822896
15	11.1 lipid metabolism.FA synthesis and FA elongation	14	0.000196391	0.00134855
16	26.2 misc.UDP glucosyl and glucoronyl transferases	17	0.00226812	0.0137421
17	26.19 misc.plastocyanin-like	6	0.00216006	0.0137421
18	10.1 cell wall.precursor synthesis	7	0.00275648	0.0157732
19	30.3 signalling.calcium	16	0.00347325	0.0188286
20	20.2 stress.abiotic	22	0.00368084	0.0189563
21	34.16 transport.ABC transporters and multidrug resistance systems	11	0.00462329	0.0226761
22	20.1 stress.biotic	36	0.00618273	0.0289464
23	34.19 transport.Major Intrinsic Proteins	5	0.00653858	0.0292814
24	11.8 lipid metabolism.exotics (steroids, squalene etc)	9	0.00841085	0.0351239
25	29.7 protein.glycosylation	7	0.00852523	0.0351239
26	26.21 misc.protease inhibitor/seed storage/lipid transfer protein (LTP) family protein	4	0.0105346	0.0417334
27	30.5 signalling.G-proteins	14	0.0110299	0.042077

## Sheet: Pokkali-Ex-EP
Supplementary Table S5b. Enriched MapMan pathways among the genes exclusively upregulated in elongating peduncles (EP) of Pokkali.
S. No.	Pathway	Gene Count	P-value	Q-value
1	31.4 cell.vesicle transport	15	2.23535e-05	0.00169887
2	30.5 signalling.G-proteins	16	7.89069e-05	0.00299846
3	10.5 cell wall.cell wall proteins	6	0.00106422	0.0202203
4	10.3 cell wall.hemicellulose synthesis	5	0.000835384	0.0202203
5	29.7 protein.glycosylation	7	0.00173625	0.0263911
6	10.8 cell wall.pectin*esterases	5	0.00392549	0.0372922
7	26.21 misc.protease inhibitor/seed storage/lipid transfer protein (LTP) family protein	4	0.00380536	0.0372922
8	10.7 cell wall.modification	7	0.00347412	0.0372922
9	26.12 misc.peroxidases	8	0.00482337	0.0407307

## Sheet: Swarna-Ex-EP
Supplementary Table S5c. Enriched MapMan pathways among exclusively upregulated genes in elongating peduncles (EP) of Swarna.
S. No.	Pathway	Gene Count	P-value	Q-value
1	29.2 protein.synthesis	81	6.29e-06	0.00067932
2	27.1 RNA.processing	51	3.75993e-05	0.00203036
3	1.1 PS.lightreaction	27	0.000206267	0.00742561
4	28.2 DNA.repair	17	0.000304944	0.00823349
5	33.99 development.unspecified	78	0.000665559	0.0143761
6	29.6 protein.folding	16	0.000878684	0.0158163
7	19.1 tetrapyrrole synthesis.glu-tRNA synthetase	4	0.00106118	0.0163726
8	20.2 stress.abiotic	43	0.00240344	0.0324465

## Sheet: Common-NP
Supplementary Table S5d. Enriched MapMan pathways among upregulated genes in non-elongating (NP) peduncles of both Pokkali and Swarna plants.
S. No.	Pathway	Gene Count	P-value	Q-value
1	29.4 protein.postranslational modification	101	1.18e-15	1.17961e-13
2	27.3 RNA.regulation of transcription	185	1.88738e-15	1.17961e-13
3	29.5 protein.degradation	118	5.76605e-12	2.40252e-10
4	30.3 signalling.calcium	29	1.44984e-08	4.53075e-07
5	33.99 development.unspecified	56	1.7985e-07	4.49625e-06
6	34.3 transport.amino acids	16	4.23807e-07	8.82931e-06
7	17.5 hormone metabolism.ethylene	23	9.76511e-07	1.74377e-05
8	34.2 transport.sugars	14	2.16237e-05	0.00033787
9	13.2 amino acid metabolism.degradation	15	4.35383e-05	0.000583589
10	23.3 nucleotide metabolism.salvage	9	4.66871e-05	0.000583589
11	3.1 minor CHO metabolism.raffinose family	5	6.1621e-05	0.000700239
12	21.4 redox.glutaredoxins	8	0.00011625	0.00121094
13	34.98 transport.membrane system unknown	3	0.00014756	0.00141885
14	24 Biodegradation of Xenobiotics	8	0.000312053	0.00278619
15	34.19 transport.Major Intrinsic Proteins	7	0.000414	0.00345
16	34.15 transport.potassium	8	0.000659645	0.00515348
17	15.2 metal handling.binding, chelation and storage	7	0.000707668	0.00517555
18	15.3 metal handling.regulation	3	0.000781232	0.00517555
19	34.13 transport.peptides and oligopeptides	12	0.000786684	0.00517555
20	2.2 major CHO metabolism.degradation	11	0.000838386	0.00523778
21	13.99 amino acid metabolism.misc	4	0.000879947	0.00523778
22	26.2 misc.UDP glucosyl and glucoronyl transferases	19	0.0018618	0.0105784
23	11.3 lipid metabolism.Phospholipid synthesis	8	0.001966	0.0106848
24	31.4 cell.vesicle transport	15	0.00230362	0.011998
25	26.1 misc.misc2	22	0.00244346	0.0122173
26	1.3 PS.calvin cycle	7	0.00379677	0.0182537
27	34.16 transport.ABC transporters and multidrug resistance systems	12	0.00493843	0.0228631
28	21.2 redox.ascorbate and glutathione	8	0.00564258	0.0251901
29	31.1 cell.organisation	25	0.00702135	0.0302644
30	26.28 misc.GDSL-motif lipase	10	0.00757481	0.0307497
31	26.16 misc.myrosinases-lectin-jacalin	4	0.00785112	0.0307497
32	17.2 hormone metabolism.auxin	13	0.00803783	0.0307497
33	17.1 hormone metabolism.abscisic acid	7	0.00811793	0.0307497
34	34.4 transport.nitrate	2	0.00866206	0.0318458
35	20.2 stress.abiotic	23	0.00958897	0.0342463
36	12.2 N-metabolism.ammonia metabolism	3	0.0127334	0.0442132
37	34.14 transport.unspecified cations	6	0.0131448	0.0444083
38	21.1 redox.thioredoxin	7	0.0145592	0.047892

## Sheet: Pokkali-Ex-NP
Supplementary Table S5e. Enriched MapMan pathways among exclusively upregulated genes in non-elongating (NP) peduncles of Pokkali.
S. No.	Pathway	Gene Count	P-value	Q-value
1	1.1 PS.lightreaction	24	7.03493e-12	6.05004e-10
2	1.3 PS.calvin cycle	7	0.000362582	0.015591

## Sheet: Swarna-Ex-NP
Supplementary Table S5f. Enriched MapMan pathways among exclusively upregulated genes in non-elongating (NP) peduncles of Swarna.
S. No.	Pathway	Gene Count	P-value	Q-value
1	29.5 protein.degradation	236	1.26565e-14	1.25299e-12
2	30.5 signalling.G-proteins	42	1.51417e-06	6.52499e-05
3	11.9 lipid metabolism.lipid degradation	32	1.97727e-06	6.52499e-05
4	29.3 protein.targeting	50	1.37599e-05	0.000316246
5	30.3 signalling.calcium	41	1.5972e-05	0.000316246
6	30.4 signalling.phosphinositides	14	3.67047e-05	0.000605628
7	34.16 transport.ABC transporters and multidrug resistance systems	27	6.56556e-05	0.000928558
8	31.4 cell.vesicle transport	30	0.000357953	0.00442967
9	24 Biodegradation of Xenobiotics	12	0.000667056	0.00733762
10	29.4 protein.postranslational modification	130	0.00135684	0.0134328
